# Supplementary material for: Genome-Wide Association Analysis Identified Quantitative Trait Loci (QTLs) Underlying Drought-Related Traits in Cultivated Peanut (Arachis hypogaea L.)
Source: Genes (Basel). 2024 Jul 2;15(7):868. doi: 10.3390/genes15070868 (PMC11276114; doi:10.3390/genes15070868)
Supplement: Supplementary file 1 [file genes-15-00868-s001.zip]

Archive with 4 entries (4 files):
- Supplementary Fig 1 Correlation 2017 & 2018.pdf
- Supplementary Table 1 U.S. peanut mini-core germplasm diversity panel.xlsx
- Supplementary Table 2 Significant SNPs for quality traits.xlsx
- Supplementary Table 3 Candidate genes surrounding significant QTLs.xlsx
