# Supplementary material for: Genome-Wide Association Analysis Identified Quantitative Trait Loci (QTLs) Underlying Drought-Related Traits in Cultivated Peanut (Arachis hypogaea L.)
Source: Genes (Basel). 2024 Jul 2;15(7):868. doi: 10.3390/genes15070868 (PMC11276114; doi:10.3390/genes15070868)
Supplement: Supplementary file 1 [file genes-15-00868-s001.zip › Supplementary Table 1 U.S. peanut mini-core germplasm diversity panel.xlsx]

## Sheet: Sheet1
Supplementary Table 1 Diversity panel consisting of the U.S. mini-core peanut germplasm collection and 20 additional PIs
PI	Reg. No.	Core	Taxon	Plant ID	Origin/Donator
PI 152146	GP-131	406	A. hypogaea L. subsp. fastigiata var. fastigiata	Turkestan B	Uruguay
PI 155107	GP-132	384	A. hypogaea L. subsp. fastigiata var. vulgaris	LE 39 Aceitero Federacion	Urugauy
PI 157542	GP-133	553	A. hypogaea L. subsp. fastigiata var. vulgaris		China
PI 158854	GP-134	559	A. hypogaea L. subsp. fastigiata var. fastigiata		China
PI 159786	GP-135	334	A. hypogaea L. subsp. hypogaea var. hypogaea		Senegal
PI 162655	GP-136	388	A. hypogaea L. subsp. hypogaea var. hypogaea	117	Urugauy
PI 162857	GP-137	731	A. hypogaea L. subsp. hypogaea var. hypogaea	American	Sudan
PI 196622	GP-138	802	A. hypogaea L. subsp. hypogaea var. hypogaea	41-48	Cote D’Ivoire
PI 196635	GP-139	270	A. hypogaea L. subsp. hypogaea var. hypogaea	47-16	Madagascar
PI 196670			A. hypogaea L. subsp. hypogaea var. hypogaea	48-154	Cote D’Ivoire
PI 196705			A. hypogaea L. subsp. hypogaea var. hypogaea	217	Guinea
PI 200441	GP-140	266	A. hypogaea L. subsp. fastigiata var. fastigiata	Taiwan Kotsubu No. 13	Japan
PI 240560	GP-141	725	A. hypogaea L. subsp. hypogaea var. hypogaea	Natal Common	South Africa
PI 259617	GP-142	508	A. hypogaea L. subsp. fastigiata var. fastigiata	No. 15233	Cuba
PI 259658	GP-143	506	A. hypogaea L. subsp. hypogaea var. hypogaea	No. 15599	Cuba
PI 259748		712	A. hypogaea L. subsp. hypogaea var. hypogaea	Tingo Maria	Peru
PI 259836	GP-144	546	A. hypogaea L. subsp. fastigiata var. fastigiata	Japanese Bunch	Malawi
PI 259851	GP-145	277	A. hypogaea L. subsp. hypogaea var. hypogaea	American	Malawi
PI 262038	GP-146	408	A. hypogaea L. subsp. fastigiata var. fastigiata	RCM 544	Brazil
PI 268586	GP-147	580	A. hypogaea L. subsp. hypogaea var. hypogaea	SB41	Zambia
PI 268696	GP-148	338	A. hypogaea L. subsp. hypogaea var. hypogaea	BC205	South Africa
PI 268755	GP-149	481	A. hypogaea L. subsp. hypogaea var. hypogaea	SB117	Zambia
PI 268847			A. hypogaea L. subsp. hypogaea var. hypogaea	AB15 Kanyoma K160	Zambia
PI 268806	GP-150	477	A. hypogaea L. subsp. hypogaea var. hypogaea	SB152	Zambia
PI 268868	GP-151	367	A. hypogaea L. subsp. hypogaea var. hypogaea	BC42	Sudan
PI 262037			A. hypogaea L. subsp. hypogaea var. hypogaea	RCM 543	Brazil
PI 268996	GP-152	458	A. hypogaea L. subsp. hypogaea var. hypogaea	AR12	Zambia
PI 270786	GP-153	485	A. hypogaea L. subsp. hypogaea var. hypogaea	MS. 28	Zambia
PI 270905	GP-154	446	A. hypogaea L. subsp. hypogaea var. hypogaea	F1-23	Zambia
PI 270907	GP-155	433	A. hypogaea L. subsp. hypogaea var. hypogaea	F1-30	Zambia
PI 270998	GP-156	468	A. hypogaea L. subsp. fastigiata var. vulgaris	BMP42	Zambia
PI 271019	GP-157	579	A. hypogaea L. subsp. fastigiata var. vulgaris	Spanish 44D 1302	Zambia
PI 274193	GP-158	208	A. hypogaea L. subsp. hypogaea var. hypogaea	No. 488	Bolivia
PI 274194			A. hypogaea L. subsp. hypogaea var. hypogaea	RCM 387	Bolivia
PI 274195			A. hypogaea L. subsp. hypogaea var. hypogaea	RCM 388	Bolivia
PI 274198			A. hypogaea L. subsp. hypogaea var. hypogaea	RCM 391	Bolivia
PI 288146	GP-159	516	A. hypogaea L. subsp. fastigiata var. vulgaris	G 287	India
PI 288210	GP-160	526	A. hypogaea L. subsp. fastigiata var. vulgaris	526	India
PI 290536	GP-161	233	A. hypogaea L. subsp. hypogaea var. hypogaea	Sl 5	India
PI 290560	GP-162	221	A. hypogaea L. subsp. fastigiata var. vulgaris	Sl 29	India
PI 290566	GP-163	227	A. hypogaea L. subsp. fastigiata var. fastigiata	Sl 35	India
PI 290594	GP-164	230	A. hypogaea L. subsp. hypogaea var. hypogaea	Sl 63	India
PI 290620	GP-165	223	A. hypogaea L. subsp. fastigiata var. fastigiata	Sl 89	India
PI 292950	GP-166	728	A. hypogaea L. subsp. hypogaea var. hypogaea	No. 3	South Africa
PI 295250	GP-167	540	A. hypogaea L. subsp. hypogaea var. hypogaea	Tanganyika Mwitunde	Israel
PI 295309	GP-168	541	A. hypogaea L. subsp. hypogaea var. hypogaea	Large Chimbuwita NRN3	Israel
PI 295730	GP-169	8	A. hypogaea L. subsp. fastigiata var. fastigiata	A.H.45	India
PI 296550	GP-170	534	A. hypogaea L. subsp. hypogaea var. hypogaea	178	Israel
PI 296558	GP-171	535	A. hypogaea L. subsp. hypogaea var. hypogaea	266-4-PL-64	Israel
PI 298854	GP-172	342	A. hypogaea L. subsp. hypogaea var. hypogaea	Jumbo Runner	South Africa
PI 313129	GP-173	381	A. hypogaea L. subsp. fastigiata var. fastigiata	101	China
PI 319768	GP-174	529	A. hypogaea L. subsp. hypogaea var. hypogaea	1066-20	Israel
PI 323268	GP-175	812	A. hypogaea L. subsp. hypogaea var. hypogaea	No. 45	Pakistan
PI 325943	GP-176	548	A. hypogaea L. subsp. hypogaea var. hypogaea	Mani	Venezuela
PI 331297	GP-177	202	A. hypogaea L. subsp. hypogaea var. hypogaea	132	Argentina
PI 331314	GP-178	187	A. hypogaea L. subsp. hypogaea var. hypogaea	149	Argentina
PI 337293	GP-179	431	A. hypogaea L. subsp. hypogaea var. hypogaea	412	Brazil
PI 337399	GP-180	808	A. hypogaea L. subsp. hypogaea var. hypogaea	White Spanish 32	Morocco
PI 337406	GP-181	310	A. hypogaea L. subsp. fastigiata var. fastigiata	Fav 153	Paraguay
PI 338338	GP-182	552	A. hypogaea L. subsp. fastigiata var. peruviana	Virginia No. 4	Venezuela
PI 339960	GP-183	189	A. hypogaea L. subsp. fastigiata var. fastigiata	N/A	Argentina
PI 343384	GP-184	249	A. hypogaea L. subsp. hypogaea var. hypogaea	1318-6	Israel
PI 343398	GP-185	246	A. hypogaea L. subsp. fastigiata var. fastigiata	1496-1	Israel
PI 355268	GP-186	805	A. hypogaea L. subsp. hypogaea var. hypogaea	Almacenado sin cascara	Mexico
PI 355271	GP-187	287	A. hypogaea L. subsp. hypogaea var. hypogaea	No. 24	Mexico
PI 356004	GP-188	488	A. hypogaea L. subsp. fastigiata var. fastigiata	Mf.67 XM 27	Argentina
PI 370331	GP-189	542	A. hypogaea L. subsp. hypogaea var. hypogaea	Virginia adom	Israel
PI 371521	GP-190	255	A. hypogaea L. subsp. hypogaea var. hypogaea	N C 25	Israel
PI 372271	GP-191	294	A. hypogaea L. subsp. hypogaea var. hypogaea	5009.7	Nigeria
PI 372305	GP-192	698	A. hypogaea L. subsp. hypogaea var. hypogaea	5659.7	Nigeria
PI 399581	GP-193	296	A. hypogaea L. subsp. hypogaea var. hypogaea	M866.73	Nigeria
PI 403813	GP-194	588	A. hypogaea L. subsp. fastigiata var. vulgaris	Japones de Tancacha	Argentina
PI 407667	GP-195	740	A. hypogaea L. subsp. fastigiata var. vulgaris	Chiba Shoryer	Thailand
PI 429420	GP-196	787	A. hypogaea L. subsp. fastigiata var. fastigiata	Valencia Bassanga	Zimbabwe
PI 442768	GP-197	763	A. hypogaea L. subsp. hypogaea var. hypogaea	P34/6/2	Zimbabwe
PI 461427	GP-198	647	A. hypogaea L. subsp. hypogaea var. hypogaea	Se-li-Hwong	China
PI 461434	GP-199	798	A. hypogaea L. subsp. hypogaea var. hypogaea	Mao-Ming Hwa-Sung	China
PI 468250		616	A. hypogaea L. subsp. hypogaea var. hypogaea	US 55	Bolivia
PI 471952	GP-200	760	A. hypogaea L. subsp. hypogaea var. hypogaea	2010-07-31	Zimbabwe
PI 471954	GP-201	781	A. hypogaea L. subsp. fastigiata var. fastigiata	2028-07-31	Zimbabwe
PI 475863	GP-202	87	A. hypogaea L. subsp. fastigiata var. fastigiata	US 216	Bolivia
PI 475918	GP-203	605	A. hypogaea L. subsp. fastigiata var. fastigiata	US 331	Bolivia
PI 476025	GP-204	711	A. hypogaea L. subsp. fastigiata var. fastigiata	US 413	Peru
PI 476432	GP-205	703	A. hypogaea L. subsp. hypogaea var. hypogaea	K 703-80	Nigeria
PI 476636	GP-206	678	A. hypogaea L. subsp. hypogaea var. hypogaea	M 107-74	Nigeria
PI 478819	GP-207	650	A. hypogaea L. subsp. fastigiata var. vulgaris	ICGS 45	India
PI 478850	GP-208	747	A. hypogaea L. subsp. fastigiata var. fastigiata	ICG 2716 (EC76446)	Uganda
PI 481795	GP-209	673	A. hypogaea L. subsp. hypogaea var. hypogaea	Mative	Mozambique
PI 482120	GP-210	775	A. hypogaea L. subsp. hypogaea var. hypogaea	Kaboko	Zimbabwe
PI 482189	GP-211	755	A. hypogaea L. subsp. fastigiata var. fastigiata	Kasawaira	Zimbabwe
PI 493329	GP-212	12	A. hypogaea L. subsp. fastigiata var. fastigiata	RCM 21	Argentina
PI 493356	GP-213	16	A. hypogaea L. subsp. fastigiata var. fastigiata	RCM 48	Argentina
PI 493547	GP-214	33	A. hypogaea L. subsp. fastigiata var. fastigiata	RCM 239	Argentina
PI 493581	GP-215	38	A. hypogaea L. subsp. fastigiata var. fastigiata	RCM 273	Argentina
PI 493631	GP-216	41	A. hypogaea L. subsp. fastigiata var. fastigiata	RCM 323	Argentina
PI 493693	GP-217	47	A. hypogaea L. subsp. fastigiata var. fastigiata	RCM 385	Argentina
PI 493717	GP-218	50	A. hypogaea L. subsp. fastigiata var. fastigiata	RCM 409	Argentina
PI 493729	GP-219	53	A. hypogaea L. subsp. fastigiata var. fastigiata	RCM 421	Argentina
PI 493880	GP-220	68	A. hypogaea L. subsp. fastigiata var. fastigiata	RCM 572	Argentina
PI 493938	GP-221	75	A. hypogaea L. subsp. fastigiata var. fastigiata	RCM 630	Argentina
PI 494018	GP-222	80	A. hypogaea L. subsp. fastigiata var. vulgaris	RCM 710	Argentina
PI 494034	GP-223	82	A. hypogaea L. subsp. fastigiata var. vulgaris	RCM 726	Argentina
PI 494795	GP-224	166	A. hypogaea L. subsp. hypogaea var. hypogaea	ZFA 3415	Zambia
PI 496401	GP-225	115	A. hypogaea L. subsp. hypogaea var. hypogaea	C1	Burkina Faso
PI 496448	GP-226	119	A. hypogaea L. subsp. hypogaea var. hypogaea	Kongoussi III	Burkina Faso
PI 497318	GP-227	92	A. hypogaea L. subsp. hypogaea var. hypogaea	US 619	Bolivia
PI 497395	GP-228	97	A. hypogaea L. subsp. hypogaea var. hypogaea	US 820-2	Bolivia
PI 497517	GP-229	112	A. hypogaea L. subsp. fastigiata var. fastigiata	US 861	Brazil
PI 497639	GP-230	132	A. hypogaea L. subsp. fastigiata var. fastigiata	US 713	Ecuador
PI 497648		134	A. hypogaea L. subsp. fastigiata var. fastigiata	Catalan	Ecuador
PI 501272		140	A. hypogaea L. subsp. hypogaea var. hypogaea	Morado Gigante	Peru
PI 502040	GP-231	149	A. hypogaea L. subsp. fastigiata var. fastigiata	SPZ 469-1	Peru
PI 502111	GP-232	155	A. hypogaea L. subsp. fastigiata var. peruviana	SPZ 494-2	Peru
PI 502120	GP-233	157	A. hypogaea L. subsp. fastigiata var. peruviana	SPZ 497-1	Peru
PI 504614	GP-234	125	A. hypogaea L. subsp. hypogaea var. hypogaea	Tatui-76	Colombia
PI 576614			A. hypogaea L. subsp. hypogaea var. hirsuta	Cacahuate criollot	Mexico
PI 576634			A. hypogaea L. subsp. hypogaea var. hirsuta	SSD 2	Mexico
PI 576636			A. hypogaea L. subsp. hypogaea var. hirsuta	SSD 4	Mexico
PI 576637			A. hypogaea L. subsp. hypogaea var. hirsuta	SSD 5	Mexico
PI 628541	Grif 12579		A. hypogaea L. subsp. fastigiata var. aequatoriana	Blanco	Ecuador
PI 648241			A. hypogaea L. subsp. hypogaea var. hirsuta	Mani	Ecuador
PI 648245			A. hypogaea L. subsp. fastigiata var. aequatoriana	Mani blanco	Ecuador
PI 688294	Grif 12545		A. hypogaea L. subsp. fastigiata var. aequatoriana	Mani de la zona	Ecuador
PI 690056	Grif 14051		A. hypogaea L. subsp. fastigiata var. aequatoriana	Mania gringa	Guatemala
