# Supplementary material for: Genome-Wide Association Analysis Identified Quantitative Trait Loci (QTLs) Underlying Drought-Related Traits in Cultivated Peanut (Arachis hypogaea L.)
Source: Genes (Basel). 2024 Jul 2;15(7):868. doi: 10.3390/genes15070868 (PMC11276114; doi:10.3390/genes15070868)
Supplement: Supplementary file 1 [file genes-15-00868-s001.zip › Supplementary Table 2 Significant SNPs for quality traits.xlsx]

## Sheet: Sheet1
Supplementary Table 2 Significant SNPs for physiology and yield traits
	SNP	Chr	Pos	P.value	MAF	nobs	H&B.P.Value	Effect
RWC1	AX-147248780	B04	130738535	7.59557e-08	0.46371	124	0.00101454	0.564932
RWC1	AX-147219057	A04	2934143	4.8046e-06	0.237903	124	0.0320875	0.275997
RWC1	AX-177643583	B08	128130441	8.36533e-06	0.173387	124	0.0372452	0.283837
RWC1	AX-147219130	A04	3582051	2.23822e-05	0.149194	124	0.0747396	0.348105
RWC2	AX-177638932	A07	66962106	1.06994e-06	0.137097	124	0.0142912	-0.281504
RWC2	AX-147245281	B03	120244146	6.75229e-06	0.258065	124	0.0450951	0.123551
SLA1	AX-177639510	B10	109491122	4.08695e-05	0.270161	124	0.193167	-2.38869
dry weight	AX-176792556	A08	1053912	4.91559e-07	0.0967742	124	0.00656576	23.9038
dry weight	AX-176815659	A07	605413	1.21454e-06	0.322581	124	0.00811134	-16.4186
dry weight	AX-177642049	B09	120728154	9.82508e-06	0.104839	124	0.0342167	-31.8401
dry weight	AX-176809834	B06	2362556	1.02468e-05	0.173387	124	0.0342167	-13.78
dry weight	AX-176819260	B10	66768283	2.42196e-05	0.395161	124	0.0636816	-14.6893
dry weight	AX-176806959	A05	1298032	2.86059e-05	0.0766129	124	0.0636816	-23.6747
pod count	AX-176792912	B05	131612302	1.09564e-06	0.0846774	124	0.013677	-22.1403
pod count	AX-176823743	A03	112316851	2.04792e-06	0.120968	124	0.013677	17.6408
pod count	AX-176821819	B04	33641851	2.07411e-05	0.350806	124	0.0923461	-11.6294
pod count	AX-176803155	A05	35863460	4.5425e-05	0.0564516	124	0.151685	-26.8036
drought rating	AX-147224451	A06	4994882	4.8263e-05	0.0846774	124	0.220131	0.131436
