# Supplementary material for: Genome-Wide Association Analysis Identified Quantitative Trait Loci (QTLs) Underlying Drought-Related Traits in Cultivated Peanut (Arachis hypogaea L.)
Source: Genes (Basel). 2024 Jul 2;15(7):868. doi: 10.3390/genes15070868 (PMC11276114; doi:10.3390/genes15070868)
Supplement: Supplementary file 1 [file genes-15-00868-s001.zip › Supplementary Table 3 Candidate genes surrounding significant QTLs.xlsx]

## Sheet: Sheet1
Supplementary Table 3 Co-localize genomic regions and associated genes for physiology and yield related traits dis-covered in this GWAS study
Trait	significant marker	chr	Start position	End Position	strand	GENE ID	Putative function
Drought rating	AX-147224451	Arahy.06	4817605	4821301	+	Arahy.YWNN2V	molybdenum cofactor sulfurase
Drought rating	AX-147224451	Arahy.06	4831090	4836182	+	Arahy.HD8J2L	cation calcium exchanger 4; IPR004837 (Sodium/calcium exchanger membrane region); GO:0016021 (integral component of membrane), GO:0055085 (transmembrane transport)
Drought rating	AX-147224451	Arahy.06	4837683	4839327	+	Arahy.UV8FL7	serine/threonine-protein phosphatase 7 long form homolog [Glycine max]; IPR019557 (Aminotransferase-like, plant mobile domain)
Drought rating	AX-147224451	Arahy.06	4854810	4859709	+	Arahy.0G5T8T	nuclear factor Y, subunit C9; IPR009072 (Histone-fold), IPR027170 (Transcriptional activator NFYC/HAP5 subunit); GO:0003700 (sequence-specific DNA binding transcription factor activity), GO:0005622 (intracellular), GO:0016602 (CCAAT-binding factor complex), GO:0043565 (sequence-specific DNA binding), GO:0046982 (protein heterodimerization activity)
Drought rating	AX-147224451	Arahy.06	4857718	4859368	-	Arahy.Q7SFU2	Pentatricopeptide repeat (PPR) superfamily protein; IPR002885 (Pentatricopeptide repeat), IPR011990 (Tetratricopeptide-like helical); GO:0005515 (protein binding)
Drought rating	AX-147224451	Arahy.06	4871477	4871969	+	Arahy.PBV359	hypothetical protein
Drought rating	AX-147224451	Arahy.06	4874523	4876221	-	Arahy.9IJ3ID	short-chain dehydrogenase/reductase; IPR002347 (Glucose/ribitol dehydrogenase); GO:0008152 (metabolic process), GO:0016491 (oxidoreductase activity)
Drought rating	AX-147224451	Arahy.06	4877194	4878446	+	Arahy.50G1SM	Glycoprotein membrane precursor GPI-anchored
Drought rating	AX-147224451	Arahy.06	4880537	4880939	+	Arahy.RZNG3M	Pentatricopeptide repeat (PPR) superfamily protein; IPR002885 (Pentatricopeptide repeat)
Drought rating	AX-147224451	Arahy.06	4882238	4886275	+	Arahy.8W4KMR	seryl-tRNA synthetase / serine--tRNA ligase; IPR002317 (Serine-tRNA ligase, type1); GO:0000166 (nucleotide binding), GO:0004812 (aminoacyl-tRNA ligase activity), GO:0004828 (serine-tRNA ligase activity), GO:0005524 (ATP binding), GO:0005737 (cytoplasm), GO:0006418 (tRNA aminoacylation for protein translation), GO:0006434 (seryl-tRNA aminoacylation)
Drought rating	AX-147224451	Arahy.06	4885815	4886076	-	Arahy.TYSA1J	Unknown protein
Drought rating	AX-147224451	Arahy.06	4887460	4891118	-	Arahy.A3AWFZ	Integral membrane Yip1 family protein; IPR006977 (Yip1 domain); GO:0016020 (membrane)
Drought rating	AX-147224451	Arahy.06	4897871	4898754	-	Arahy.FZF89W	Cyclin family protein; IPR013763 (Cyclin-like), IPR013922 (Cyclin PHO80-like); GO:0000079 (regulation of cyclin-dependent protein serine/threonine kinase activity), GO:0019901 (protein kinase binding)
Drought rating	AX-147224451	Arahy.06	4900708	4904493	+	Arahy.B572PV	putative UDP-glucuronate:xylan alpha-glucuronosyltransferase 4-like [Glycine max]; IPR002495 (Glycosyl transferase, family 8)
Drought rating	AX-147224451	Arahy.06	4914606	4920035	+	Arahy.MMBS5J	mannosylglycoprotein endo-beta-mannosidase-like [Glycine max]; IPR008979 (Galactose-binding domain-like), IPR013812 (Glycoside hydrolase, family 2/20, immunoglobulin-like beta-sandwich domain), IPR017853 (Glycoside hydrolase, superfamily), IPR023232 (Glycoside hydrolase, family 2, active site), IPR028787 (Mannosylglycoprotein endo-beta-mannosidase); GO:0005975 (carbohydrate metabolic process), GO…
Drought rating	AX-147224451	Arahy.06	4920375	4922334	+	Arahy.X2XDI9	Pentatricopeptide repeat (PPR) superfamily protein; IPR002885 (Pentatricopeptide repeat), IPR011990 (Tetratricopeptide-like helical); GO:0005515 (protein binding)
Drought rating	AX-147224451	Arahy.06	4922722	4929650	-	Arahy.GPD3EK	Protein kinase superfamily protein; IPR011009 (Protein kinase-like domain); GO:0004672 (protein kinase activity), GO:0004674 (protein serine/threonine kinase activity), GO:0005524 (ATP binding), GO:0006468 (protein phosphorylation)
Drought rating	AX-147224451	Arahy.06	4923071	4924512	+	Arahy.LJ09F6	Chaperone DnaJ-domain superfamily protein; IPR001623 (DnaJ domain)
Drought rating	AX-147224451	Arahy.06	4933447	4939551	-	Arahy.ET6U27	Xaa-pro aminopeptidase P; IPR000587 (Creatinase), IPR000994 (Peptidase M24, structural domain); GO:0016787 (hydrolase activity)
Drought rating	AX-147224451	Arahy.06	4954593	4959535	+	Arahy.PL1S0I	SUMO-activating enzyme 1A; IPR016040 (NAD(P)-binding domain); GO:0003824 (catalytic activity)
Drought rating	AX-147224451	Arahy.06	4962108	4967114	+	Arahy.ST8CS6	protein AUXIN RESPONSE 4-like [Glycine max]; IPR000639 (Epoxide hydrolase-like); GO:0003824 (catalytic activity)
Drought rating	AX-147224451	Arahy.06	4994039	5001010	+	Arahy.KS8M6W	seed linoleate 9S-lipoxygenase; IPR000907 (Lipoxygenase), IPR008976 (Lipase/lipooxygenase, PLAT/LH2), IPR027433 (Lipoxygenase, domain 3); GO:0005506 (iron ion binding), GO:0005515 (protein binding), GO:0016165 (linoleate 13S-lipoxygenase activity), GO:0046872 (metal ion binding), GO:0055114 (oxidation-reduction process)
Drought rating	AX-147224451	Arahy.06	5002326	5014775	+	Arahy.UY60S3	DNA binding; nucleotide binding; nucleic acid binding; DNA-directed DNA polymerases; DNA-directed DNA polymerases; IPR006172 (DNA-directed DNA polymerase, family B), IPR023211 (DNA polymerase, palm domain), IPR025687 (C4-type zinc-finger of DNA polymerase delta); GO:0000166 (nucleotide binding), GO:0003676 (nucleic acid binding), GO:0003677 (DNA binding), GO:0003887 (DNA-directed DNA polymerase a…
Drought rating	AX-147224451	Arahy.06	5020179	5028078	+	Arahy.F7SKJA	Disease resistance protein (TIR-NBS-LRR class) family; IPR000157 (Toll/interleukin-1 receptor homology (TIR) domain), IPR000767 (Disease resistance protein), IPR001611 (Leucine-rich repeat), IPR001876 (Zinc finger, RanBP2-type), IPR027417 (P-loop containing nucleoside triphosphate hydrolase); GO:0005515 (protein binding), GO:0006952 (defense response), GO:0007165 (signal transduction), GO:0008270…
Drought rating	AX-147224451	Arahy.06	5060958	5071188	+	Arahy.01A8MA	protein ALWAYS EARLY 2-like isoform X3 [Glycine max]; IPR009057 (Homeodomain-like), IPR010561 (Protein LIN-9/Protein ALWAYS EARLY); GO:0003677 (DNA binding), GO:0003682 (chromatin binding), GO:0007049 (cell cycle), GO:0017053 (transcriptional repressor complex)
Drought rating	AX-147224451	Arahy.06	5073787	5082529	-	Arahy.B5S4LJ	sucrose nonfermenting 4-like protein-like isoform X3 [Glycine max]; IPR000644 (CBS domain), IPR014756 (Immunoglobulin E-set); GO:0030554 (adenyl nucleotide binding)
Drought rating	AX-147224451	Arahy.06	5118641	5122813	+	Arahy.108W4S	zinc finger protein MAGPIE-like [Glycine max]; IPR013087 (Zinc finger C2H2-type/integrase DNA-binding domain); GO:0003676 (nucleic acid binding), GO:0046872 (metal ion binding)
Drought rating	AX-147224451	Arahy.06	5130512	5133095	+	Arahy.ZKFZ41	uncharacterized protein LOC102665260 [Glycine max]
Drought rating	AX-147224451	Arahy.06	5136975	5144713	+	Arahy.PM4BFB	acyl-CoA-binding domain-containing protein 4-like [Glycine max]; IPR014352 (FERM/acyl-CoA-binding protein, 3-helical bundle), IPR015915 (Kelch-type beta propeller); GO:0000062 (fatty-acyl-CoA binding), GO:0005515 (protein binding)
Drought rating	AX-147224451	Arahy.06	5145344	5150848	+	Arahy.U2HTAJ	PWWP domain-containing protein 2A-like [Glycine max]; IPR000313 (PWWP domain)
Drought rating	AX-147224451	Arahy.06	5153951	5158215	+	Arahy.AYUH3A	prefoldin; IPR009053 (Prefoldin), IPR016661 (Prefoldin, subunit 4); GO:0006457 (protein folding), GO:0016272 (prefoldin complex), GO:0051082 (unfolded protein binding)
Dry weight	AX-176806959	Arahy.05	1131045	1133533	-	Arahy.J5SMTG	SNARE associated Golgi protein family; IPR015414 (SNARE associated Golgi protein)
Dry weight	AX-176806959	Arahy.05	1163631	1164780	+	Arahy.BJ65FS	inositol-tetrakisphosphate 1-kinase 1-like isoform X1 [Glycine max]; IPR008656 (Inositol-tetrakisphosphate 1-kinase); GO:0000287 (magnesium ion binding), GO:0005524 (ATP binding), GO:0005622 (intracellular), GO:0032957 (inositol trisphosphate metabolic process), GO:0047325 (inositol tetrakisphosphate 1-kinase activity)
Dry weight	AX-176806959	Arahy.05	1178149	1180089	+	Arahy.J6YIRG	MYB transcription factor MYB48 [Glycine max]; IPR009057 (Homeodomain-like); GO:0003677 (DNA binding), GO:0003682 (chromatin binding)
Dry weight	AX-176806959	Arahy.05	1184044	1186339	-	Arahy.M6TNBV	MYB transcription factor MYB48 [Glycine max]; IPR009057 (Homeodomain-like); GO:0003677 (DNA binding), GO:0003682 (chromatin binding)
Dry weight	AX-176806959	Arahy.05	1197333	1204395	-	Arahy.5666S0	ATP-binding ABC transporter; IPR011527 (ABC transporter type 1, transmembrane domain), IPR027417 (P-loop containing nucleoside triphosphate hydrolase); GO:0000166 (nucleotide binding), GO:0005524 (ATP binding), GO:0006810 (transport), GO:0016021 (integral component of membrane), GO:0016887 (ATPase activity), GO:0017111 (nucleoside-triphosphatase activity), GO:0055085 (transmembrane transport)
Dry weight	AX-176806959	Arahy.05	1245985	1250094	+	Arahy.7UXP3N	E3 ubiquitin-protein ligase RNF14 n=2 Tax=Triticeae RepID=R7W4K2_AEGTA; IPR002867 (Zinc finger, C6HC-type), IPR013083 (Zinc finger, RING/FYVE/PHD-type), IPR016135 (Ubiquitin-conjugating enzyme/RWD-like); GO:0005515 (protein binding), GO:0008270 (zinc ion binding)
Dry weight	AX-176806959	Arahy.05	1250376	1262216	-	Arahy.KDJI7F	PATATIN-like protein 5; IPR016035 (Acyl transferase/acyl hydrolase/lysophospholipase); GO:0006629 (lipid metabolic process), GO:0008152 (metabolic process)
Dry weight	AX-176806959	Arahy.05	1286566	1289932	-	Arahy.42C60E	PATATIN-like protein 5; IPR016035 (Acyl transferase/acyl hydrolase/lysophospholipase); GO:0006629 (lipid metabolic process), GO:0008152 (metabolic process)
Dry weight	AX-176806959	Arahy.05	1297298	1300738	-	Arahy.D6LT1N	PATATIN-like protein 5; IPR016035 (Acyl transferase/acyl hydrolase/lysophospholipase); GO:0006629 (lipid metabolic process), GO:0008152 (metabolic process)
Dry weight	AX-176806959	Arahy.05	1324780	1329840	+	Arahy.29NN0H	heat shock transcription factor A2; IPR011991 (Winged helix-turn-helix DNA-binding domain), IPR027725 (Heat shock transcription factor family); GO:0003700 (sequence-specific DNA binding transcription factor activity), GO:0005634 (nucleus), GO:0009408 (response to heat), GO:0043565 (sequence-specific DNA binding)
Dry weight	AX-176806959	Arahy.05	1329464	1333571	-	Arahy.3757PS	heat shock transcription factor A2; IPR011991 (Winged helix-turn-helix DNA-binding domain), IPR027725 (Heat shock transcription factor family); GO:0003700 (sequence-specific DNA binding transcription factor activity), GO:0005634 (nucleus), GO:0009408 (response to heat), GO:0043565 (sequence-specific DNA binding)
Dry weight	AX-176806959	Arahy.05	1343282	1344365	+	Arahy.XV332B	Protein kinase superfamily protein; IPR011009 (Protein kinase-like domain); GO:0004672 (protein kinase activity), GO:0004674 (protein serine/threonine kinase activity), GO:0005524 (ATP binding), GO:0006468 (protein phosphorylation)
Dry weight	AX-176806959	Arahy.05	1344993	1347171	-	Arahy.XXZI65	uncharacterized protein LOC100812279 isoform X4 [Glycine max]
Dry weight	AX-176806959	Arahy.05	1352009	1355116	-	Arahy.BB0AZK	syntaxin, putative; IPR010989 (t-SNARE); GO:0005484 (SNAP receptor activity), GO:0005515 (protein binding), GO:0006886 (intracellular protein transport), GO:0016020 (membrane), GO:0016192 (vesicle-mediated transport)
Dry weight	AX-176806959	Arahy.05	1359663	1364247	+	Arahy.BGND9H	RNA-binding (RRM/RBD/RNP motifs) family protein; IPR012677 (Nucleotide-binding, alpha-beta plait); GO:0000166 (nucleotide binding), GO:0003676 (nucleic acid binding)
Dry weight	AX-176806959	Arahy.05	1383521	1384284	-	Arahy.Q6MSMD	transmembrane protein, putative
Dry weight	AX-176806959	Arahy.05	1387968	1390252	+	Arahy.DQ9IRR	unknown protein; FUNCTIONS IN: molecular_function unknown; INVOLVED IN: biological_process unknown; LOCATED IN: mitochondrion; EXPRESSED IN: 22 plant structures; EXPRESSED DURING: 13 growth stages
Dry weight	AX-176806959	Arahy.05	1391168	1393980	-	Arahy.WG05AL	Plastid-lipid associated protein PAP / fibrillin family protein; IPR006843 (Plastid lipid-associated protein/fibrillin conserved domain); GO:0005198 (structural molecule activity), GO:0009507 (chloroplast)
Dry weight	AX-176806959	Arahy.05	1406453	1412047	+	Arahy.UNKR58	homeobox-leucine zipper protein ROC3-like [Glycine max]; IPR002913 (START domain), IPR009057 (Homeodomain-like); GO:0003677 (DNA binding), GO:0003700 (sequence-specific DNA binding transcription factor activity), GO:0005634 (nucleus), GO:0008289 (lipid binding), GO:0043565 (sequence-specific DNA binding)
Dry weight	AX-176806959	Arahy.05	1425498	1433940	+	Arahy.NP34ZW	probable lysine-specific demethylase JMJ14-like isoform X4 [Glycine max]; IPR003347 (JmjC domain), IPR003349 (Transcription factor jumonji, JmjN), IPR004198 (Zinc finger, C5HC2-type); GO:0005515 (protein binding), GO:0005634 (nucleus)
Dry weight	AX-176815659	Arahy.07	443952	445977	-	Arahy.LY7S5B	F-box protein At1g30790-like [Glycine max]; IPR001810 (F-box domain); GO:0005515 (protein binding)
Dry weight	AX-176815659	Arahy.07	447422	452848	-	Arahy.9UY90I	Enolase I, a phosphopyruvate hydratase that catalyzes the conversion of 2-phosphoglycerate to phosph n=2 Tax=Komagataella pastoris RepID=C4R3H8_PICPG; IPR000941 (Enolase); GO:0000015 (phosphopyruvate hydratase complex), GO:0000287 (magnesium ion binding), GO:0004634 (phosphopyruvate hydratase activity), GO:0006096 (glycolysis)
Dry weight	AX-176815659	Arahy.07	447989	448503	+	Arahy.RQVC78	uncharacterized protein LOC100812857 isoform X2 [Glycine max]
Dry weight	AX-176815659	Arahy.07	453340	458210	-	Arahy.Y5ZZLQ	neutral/alkaline non-lysosomal ceramidase; IPR006823 (Neutral/alkaline nonlysosomal ceramidase)
Dry weight	AX-176815659	Arahy.07	461566	465885	+	Arahy.TSR8I7	["ATP-dependent DNA helicase, putative n=7 Tax=Trypanosomatidae RepID=E9BR42_LEIDB; IPR010339 (TIP49, C-terminal), IPR027238 (RuvB-like), IPR027417 (P-loop containing nucleoside triphosphate hydrolase); GO:0000166 (nucleotide binding), GO:0003678 (DNA helicase activity), GO:0005524 (ATP binding), GO:0017111 (nucleoside-triphosphatase activity), GO:0043141 (ATP-dependent 5'-3' DNA helicase activit…
Dry weight	AX-176815659	Arahy.07	466495	470231	+	Arahy.Q5U408	armadillo repeat-containing protein 8-like [Glycine max]; IPR016024 (Armadillo-type fold); GO:0005488 (binding), GO:0005515 (protein binding)
Dry weight	AX-176815659	Arahy.07	470732	473255	-	Arahy.V44IJD	Chaperonin-like RbcX protein
Dry weight	AX-176815659	Arahy.07	476266	476605	+	Arahy.IAUU74	unknown protein; FUNCTIONS IN: molecular_function unknown; INVOLVED IN: biological_process unknown; LOCATED IN: cellular_component unknown
Dry weight	AX-176815659	Arahy.07	479598	484258	-	Arahy.K5EKT0	LRR and NB-ARC domain disease resistance protein; IPR000767 (Disease resistance protein), IPR025875 (Leucine rich repeat 4), IPR027417 (P-loop containing nucleoside triphosphate hydrolase); GO:0006952 (defense response), GO:0043531 (ADP binding)
Dry weight	AX-176815659	Arahy.07	485232	493974	-	Arahy.M76BEQ	disease resistance protein, putative; IPR000767 (Disease resistance protein), IPR013057 (Amino acid transporter, transmembrane), IPR025875 (Leucine rich repeat 4), IPR027417 (P-loop containing nucleoside triphosphate hydrolase); GO:0006952 (defense response), GO:0043531 (ADP binding)
Dry weight	AX-176815659	Arahy.07	498444	501791	-	Arahy.WQ43CN	transmembrane amino acid transporter family protein; IPR013057 (Amino acid transporter, transmembrane)
Dry weight	AX-176815659	Arahy.07	513287	517180	-	Arahy.805HV8	probable galactinol--sucrose galactosyltransferase 2-like isoform X2 [Glycine max]; IPR008811 (Glycosyl hydrolases 36), IPR013785 (Aldolase-type TIM barrel); GO:0003824 (catalytic activity)
Dry weight	AX-176815659	Arahy.07	525723	525930	+	Arahy.29L1CF	transmembrane protein, putative
Dry weight	AX-176815659	Arahy.07	528250	543234	-	Arahy.76FVS2	BTB/POZ domain-containing protein; IPR011333 (BTB/POZ fold); GO:0005515 (protein binding)
Dry weight	AX-176815659	Arahy.07	549285	560300	-	Arahy.ZU2VWU	uridine kinase-like 3; IPR000764 (Uridine kinase), IPR026008 (Uridine kinase-like protein), IPR027417 (P-loop containing nucleoside triphosphate hydrolase); GO:0004849 (uridine kinase activity), GO:0005524 (ATP binding), GO:0008152 (metabolic process), GO:0016301 (kinase activity)
Dry weight	AX-176815659	Arahy.07	549779	550463	+	Arahy.0TKI11	Late embryogenesis abundant (LEA) hydroxyproline-rich glycoprotein family; IPR004864 (Late embryogenesis abundant protein, LEA-14)
Dry weight	AX-176815659	Arahy.07	570378	577644	+	Arahy.GJ51RN	ATP binding microtubule motor family protein; IPR001715 (Calponin homology domain), IPR001752 (Kinesin, motor domain), IPR027417 (P-loop containing nucleoside triphosphate hydrolase), IPR027640 (Kinesin-like protein); GO:0003777 (microtubule motor activity), GO:0005515 (protein binding), GO:0005524 (ATP binding), GO:0005871 (kinesin complex), GO:0007018 (microtubule-based movement), GO:0008017 (m…
Dry weight	AX-176815659	Arahy.07	580321	584881	+	Arahy.8KGR77	regulatory protein RecX family protein; IPR003783 (Regulatory protein RecX), IPR011991 (Winged helix-turn-helix DNA-binding domain); GO:0006282 (regulation of DNA repair)
Dry weight	AX-176815659	Arahy.07	584890	588782	-	Arahy.VAAE0N	ATP binding/protein serine/threonine kinase [Glycine max]; IPR001611 (Leucine-rich repeat), IPR003591 (Leucine-rich repeat, typical subtype), IPR011009 (Protein kinase-like domain), IPR013210 (Leucine-rich repeat-containing N-terminal, type 2); GO:0004672 (protein kinase activity), GO:0004674 (protein serine/threonine kinase activity), GO:0005515 (protein binding), GO:0005524 (ATP binding), GO:00…
Dry weight	AX-176815659	Arahy.07	599987	602998	-	Arahy.864J84	Got1/Sft2-like vescicle transport protein family; IPR007305 (Vesicle transport protein, Got1/SFT2-like); GO:0006810 (transport), GO:0016021 (integral component of membrane), GO:0016192 (vesicle-mediated transport)
Dry weight	AX-176815659	Arahy.07	603124	606501	+	Arahy.B8WNJH	HEAT SHOCK PROTEIN 81.4; IPR001404 (Heat shock protein Hsp90 family); GO:0005524 (ATP binding), GO:0006457 (protein folding), GO:0006950 (response to stress), GO:0051082 (unfolded protein binding)
Dry weight	AX-176815659	Arahy.07	607142	611306	-	Arahy.MZ2CHN	calcineurin B-like 3; IPR001125 (Recoverin like); GO:0005509 (calcium ion binding)
Dry weight	AX-176815659	Arahy.07	614539	615880	-	Arahy.P4RFEM	uncharacterized protein LOC100791587 isoform X6 [Glycine max]
Dry weight	AX-176815659	Arahy.07	616271	619356	-	Arahy.1WFS8V	RING-H2 finger protein 2B; IPR013083 (Zinc finger, RING/FYVE/PHD-type); GO:0005515 (protein binding), GO:0008270 (zinc ion binding)
Dry weight	AX-176815659	Arahy.07	624707	627230	-	Arahy.YJXG1G	uncharacterized protein LOC100819024 isoform X2 [Glycine max]; IPR002549 (Uncharacterised protein family UPF0118)
Dry weight	AX-176815659	Arahy.07	628417	630931	-	Arahy.GGDJ84	ABC transporter family protein; IPR013525 (ABC-2 type transporter), IPR027417 (P-loop containing nucleoside triphosphate hydrolase); GO:0005524 (ATP binding), GO:0016020 (membrane), GO:0016887 (ATPase activity)
Dry weight	AX-176815659	Arahy.07	636825	637335	+	Arahy.8J635S	Retrotransposon protein, putative, Ty1-copia subclass n=1 Tax=Oryza sativa subsp. japonica RepID=Q10L29_ORYSJ
Dry weight	AX-176815659	Arahy.07	655722	658799	+	Arahy.8KB625	conserved peptide upstream open reading frame 37
Dry weight	AX-176815659	Arahy.07	659014	660742	+	Arahy.MZPK30	coatomer subunit alpha-2-like [Glycine max]; IPR015943 (WD40/YVTN repeat-like-containing domain), IPR020472 (G-protein beta WD-40 repeat); GO:0005515 (protein binding)
Dry weight	AX-176815659	Arahy.07	662868	665802	+	Arahy.QRIG84	Sucrase/ferredoxin-like family protein; IPR009737 (Sucraseferredoxin-like)
Dry weight	AX-176815659	Arahy.07	665554	669015	-	Arahy.034NP2	Sec14p-like phosphatidylinositol transfer family protein; IPR001251 (CRAL-TRIO domain), IPR011074 (CRAL/TRIO, N-terminal domain)
Dry weight	AX-176815659	Arahy.07	671045	673445	-	Arahy.X0LXK2	red chlorophyll catabolite reductase, putative; IPR009439 (Red chlorophyll catabolite reductase)
Dry weight	AX-176815659	Arahy.07	679942	682714	-	Arahy.I2QCNX	Vacuolar protein-sorting protein BRO1 n=25 Tax=Fusarium RepID=BRO1_GIBZE; IPR004328 (BRO1 domain)
Dry weight	AX-176815659	Arahy.07	699562	702195	-	Arahy.NWI6KJ	Vacuolar protein-sorting protein BRO1 n=2 Tax=Cordycipitaceae RepID=G3J880_CORMM; IPR004328 (BRO1 domain)
Dry weight	AX-176815659	Arahy.07	703388	707274	+	Arahy.N4L4RA	Unknown protein
Dry weight	AX-176815659	Arahy.07	731503	741766	+	Arahy.UU5TC6	oligopeptide transporter 5; IPR004813 (Oligopeptide transporter, OPT superfamily); GO:0055085 (transmembrane transport)
Dry weight	AX-176815659	Arahy.07	744119	747117	+	Arahy.6WW0WD	oligopeptide transporter 5; IPR004813 (Oligopeptide transporter, OPT superfamily); GO:0055085 (transmembrane transport)
Dry weight	AX-176815659	Arahy.07	748323	749291	+	Arahy.CZ34TI	oligopeptide transporter 5; IPR004813 (Oligopeptide transporter, OPT superfamily); GO:0055085 (transmembrane transport)
Dry weight	AX-176815659	Arahy.07	750587	755752	+	Arahy.BL3QR7	oligopeptide transporter 1; IPR004813 (Oligopeptide transporter, OPT superfamily); GO:0055085 (transmembrane transport)
Dry weight	AX-176815659	Arahy.07	755857	758409	-	Arahy.7JU3J0	ER membrane protein complex subunit-like protein; IPR005366 (Uncharacterised protein family UPF0172)
Dry weight	AX-176815659	Arahy.07	766158	771470	+	Arahy.7R5YE1	mucin-19-like isoform X3 [Glycine max]; IPR009060 (UBA-like), IPR009719 (Protein of unknown function DUF1296, plant); GO:0005515 (protein binding)
Dry weight	AX-176792556	Arahy.08	900648	903136	-	Arahy.E2W35F	cytochrome P450, family 722, subfamily A, polypeptide 1; IPR001128 (Cytochrome P450); GO:0005506 (iron ion binding), GO:0020037 (heme binding), GO:0055114 (oxidation-reduction process)
Dry weight	AX-176792556	Arahy.08	920701	924173	+	Arahy.P3QKDQ	Inositol-pentakisphosphate 2-kinase family protein; IPR009286 (Inositol-pentakisphosphate 2-kinase); GO:0005524 (ATP binding), GO:0035299 (inositol pentakisphosphate 2-kinase activity)
Dry weight	AX-176792556	Arahy.08	924932	928877	-	Arahy.L5JYGR	Sec14p-like phosphatidylinositol transfer family protein; IPR001251 (CRAL-TRIO domain), IPR011074 (CRAL/TRIO, N-terminal domain)
Dry weight	AX-176792556	Arahy.08	941085	951229	+	Arahy.Y1NSFR	39S ribosomal protein L53/MRP-L53
Dry weight	AX-176792556	Arahy.08	960597	963906	-	Arahy.FN6QZN	Wound-responsive family protein; IPR003729 (Bifunctional nuclease domain); GO:0004518 (nuclease activity)
Dry weight	AX-176792556	Arahy.08	977093	981186	-	Arahy.VRQ703	transcription factor bHLH123-like isoform X2 [Glycine max]; IPR011598 (Myc-type, basic helix-loop-helix (bHLH) domain); GO:0046983 (protein dimerization activity)
Dry weight	AX-176792556	Arahy.08	1000176	1000736	+	Arahy.5M453A	uncharacterized protein LOC102669588 [Glycine max]
Dry weight	AX-176792556	Arahy.08	1072969	1075134	+	Arahy.X8RB79	Protein kinase superfamily protein; IPR011009 (Protein kinase-like domain); GO:0004672 (protein kinase activity), GO:0004674 (protein serine/threonine kinase activity), GO:0005524 (ATP binding), GO:0006468 (protein phosphorylation)
Dry weight	AX-176792556	Arahy.08	1087187	1087724	-	Arahy.DFQR10	Unknown protein
Dry weight	AX-176792556	Arahy.08	1132694	1133483	+	Arahy.VA7IIE	BZIP transcription factor; IPR004827 (Basic-leucine zipper domain); GO:0003700 (sequence-specific DNA binding transcription factor activity), GO:0043565 (sequence-specific DNA binding)
Dry weight	AX-176792556	Arahy.08	1179559	1183466	+	Arahy.7PY5NM	uncharacterized protein LOC100808476 isoform X8 [Glycine max]; IPR013083 (Zinc finger, RING/FYVE/PHD-type); GO:0005515 (protein binding), GO:0008270 (zinc ion binding)
Dry weight	AX-176792556	Arahy.08	1183534	1186874	-	Arahy.5QJ4TD	26S protease regulatory subunit 7-like [Glycine max]; IPR005937 (26S proteasome subunit P45), IPR027417 (P-loop containing nucleoside triphosphate hydrolase); GO:0000166 (nucleotide binding), GO:0005524 (ATP binding), GO:0005737 (cytoplasm), GO:0016787 (hydrolase activity), GO:0017111 (nucleoside-triphosphatase activity), GO:0030163 (protein catabolic process)
Dry weight	AX-176792556	Arahy.08	1187670	1191232	-	Arahy.66HKGP	UDP-Glycosyltransferase superfamily protein; IPR001296 (Glycosyl transferase, family 1); GO:0009058 (biosynthetic process)
Dry weight	AX-176792556	Arahy.08	1192493	1195210	-	Arahy.H9G0X7	BEL1-like homeodomain protein 11-like isoform X1 [Glycine max]; IPR006563 (POX domain), IPR009057 (Homeodomain-like); GO:0003677 (DNA binding), GO:0003700 (sequence-specific DNA binding transcription factor activity), GO:0043565 (sequence-specific DNA binding)
Dry weight	AX-176792556	Arahy.08	1196010	1199974	-	Arahy.PU29YL	BEL1-like homeodomain protein 3-like isoform X2 [Glycine max]; IPR006563 (POX domain), IPR009057 (Homeodomain-like); GO:0003677 (DNA binding), GO:0003700 (sequence-specific DNA binding transcription factor activity), GO:0043565 (sequence-specific DNA binding)
Dry weight	AX-176809834	Arahy.16	2211799	2212147	+	Arahy.9KV828	F-box plant-like protein, putative; IPR027949 (Petal formation-expressed)
Dry weight	AX-176809834	Arahy.16	2231175	2234488	-	Arahy.1D6AAZ	unknown protein; FUNCTIONS IN: molecular_function unknown; INVOLVED IN: biological_process unknown; LOCATED IN: chloroplast, membrane; Has 35333 Blast hits to 34131 proteins in 2444 species: Archae - 798; Bacteria - 22429; Metazoa - 974; Fungi - 991; Plants - 531; Viruses - 0; Other Eukaryotes - 9610 (source: NCBI BLink).
Dry weight	AX-176809834	Arahy.16	2231764	2232682	+	Arahy.7PTL2C	uncharacterized protein LOC100786850 [Glycine max]; IPR008586 (Protein of unknown function DUF868, plant)
Dry weight	AX-176809834	Arahy.16	2234539	2239037	-	Arahy.SSYA5T	F-box protein At4g02760-like isoform X1 [Glycine max]; IPR001810 (F-box domain); GO:0005515 (protein binding)
Dry weight	AX-176809834	Arahy.16	2238693	2249620	+	Arahy.DZ64CF	Unknown protein
Dry weight	AX-176809834	Arahy.16	2243241	2246088	-	Arahy.JHLY8X	pre-mRNA-splicing factor 18-like [Glycine max]; IPR004098 (Prp18), IPR014906 (Pre-mRNA processing factor 4 (PRP4)-like); GO:0005681 (spliceosomal complex), GO:0008380 (RNA splicing)
Dry weight	AX-176809834	Arahy.16	2259276	2264204	+	Arahy.9KT8MP	Endosomal targeting BRO1-like domain-containing protein; IPR004328 (BRO1 domain)
Dry weight	AX-176809834	Arahy.16	2275019	2282674	-	Arahy.PN0N9Z	terpene synthase 04; IPR008930 (Terpenoid cyclases/protein prenyltransferase alpha-alpha toroid), IPR008949 (Terpenoid synthase); GO:0000287 (magnesium ion binding), GO:0008152 (metabolic process), GO:0010333 (terpene synthase activity), GO:0016829 (lyase activity)
Dry weight	AX-176809834	Arahy.16	2300638	2306132	+	Arahy.Z7I4MG	glutathione S-transferase tau 5; IPR003323 (Ovarian tumour, otubain), IPR010987 (Glutathione S-transferase, C-terminal-like), IPR012336 (Thioredoxin-like fold); GO:0005515 (protein binding)
Dry weight	AX-176809834	Arahy.16	2311029	2311629	+	Arahy.7B7HJQ	Unknown protein
Dry weight	AX-176809834	Arahy.16	2316902	2327316	-	Arahy.KA44CE	terpene synthase 04; IPR008930 (Terpenoid cyclases/protein prenyltransferase alpha-alpha toroid), IPR008949 (Terpenoid synthase); GO:0000287 (magnesium ion binding), GO:0008152 (metabolic process), GO:0010333 (terpene synthase activity), GO:0016829 (lyase activity)
Dry weight	AX-176809834	Arahy.16	2316916	2318805	+	Arahy.EWUD7T	Chalcone-flavanone isomerase family protein; IPR016087 (Chalcone isomerase); GO:0016872 (intramolecular lyase activity)
Dry weight	AX-176809834	Arahy.16	2329499	2335435	-	Arahy.5R3DYZ	protein TIME FOR COFFEE-like isoform X2 [Glycine max]
Dry weight	AX-176809834	Arahy.16	2350618	2353724	+	Arahy.D7XM6E	PATATIN-like protein 9; IPR016035 (Acyl transferase/acyl hydrolase/lysophospholipase); GO:0006629 (lipid metabolic process), GO:0008152 (metabolic process)
Dry weight	AX-176809834	Arahy.16	2385519	2386663	-	Arahy.K7MD64	uncharacterized protein LOC102669844 [Glycine max]; IPR012337 (Ribonuclease H-like domain); GO:0003676 (nucleic acid binding)
Dry weight	AX-176809834	Arahy.16	2394097	2401531	+	Arahy.825X9M	ARM REPEAT PROTEIN INTERACTING WITH ABF2-like isoform X2 [Glycine max]; IPR011333 (BTB/POZ fold), IPR016024 (Armadillo-type fold); GO:0005488 (binding), GO:0005515 (protein binding)
Dry weight	AX-176809834	Arahy.16	2402265	2405262	-	Arahy.JX4N9L	cyclin p1; 1; IPR013763 (Cyclin-like), IPR013922 (Cyclin PHO80-like); GO:0000079 (regulation of cyclin-dependent protein serine/threonine kinase activity), GO:0019901 (protein kinase binding)
Dry weight	AX-176809834	Arahy.16	2410685	2412254	+	Arahy.YDRJ1I	unknown protein; LOCATED IN: cellular_component unknown; EXPRESSED IN: 25 plant structures; EXPRESSED DURING: 15 growth stages
Dry weight	AX-176809834	Arahy.16	2412483	2415323	-	Arahy.KH7FSY	uncharacterized protein LOC100782596 isoform X1 [Glycine max]
Dry weight	AX-176809834	Arahy.16	2457692	2464317	-	Arahy.IVCY77	Miro (Mitochondrial Rho) protein (GTPase/ calcium ion binding) n=1 Tax=Galdieria sulphuraria RepID=M2XSJ9_GALSU; IPR001806 (Small GTPase superfamily), IPR011992 (EF-hand domain pair), IPR027417 (P-loop containing nucleoside triphosphate hydrolase); GO:0003924 (GTPase activity), GO:0005509 (calcium ion binding), GO:0005525 (GTP binding), GO:0005622 (intracellular), GO:0005741 (mitochondrial outer …
Dry weight	AX-176809834	Arahy.16	2468241	2476478	-	Arahy.4XX97Y	transcription factor TT8-like [Glycine max]; IPR011598 (Myc-type, basic helix-loop-helix (bHLH) domain), IPR025610 (Transcription factor MYC/MYB N-terminal); GO:0046983 (protein dimerization activity)
Dry weight	AX-176809834	Arahy.16	2495033	2498454	+	Arahy.YGE525	aluminum-activated malate transporter 1; IPR020966 (Aluminum-activated malate transporter); GO:0015743 (malate transport)
Dry weight	AX-176809834	Arahy.16	2500249	2503819	-	Arahy.12V79R	protein YLS7-like [Glycine max]; IPR025846 (PMR5 N-terminal domain), IPR026057 (PC-Esterase)
Dry weight	AX-176809834	Arahy.16	2512535	2514349	-	Arahy.C9YQVF	F-box protein At2g27310-like isoform X1 [Glycine max]; IPR001810 (F-box domain); GO:0005515 (protein binding)
Dry weight	AX-177642049	Arahy.19	119718420	119721709	-	Arahy.0HN7YC	sieve element occlusion protein; IPR027942 (Sieve element occlusion, N-terminal), IPR027944 (Sieve element occlusion, C-terminal)
Dry weight	AX-177642049	Arahy.19	119838572	119838942	-	Arahy.2K5AT5	COP9 signalosome complex subunit 4-like Glycine max
Dry weight	AX-177642049	Arahy.19	119843044	119846165	+	Arahy.DCNM3N	Unknown protein
Dry weight	AX-177642049	Arahy.19	119916850	119919952	+	Arahy.K29H54	Unknown protein
Dry weight	AX-177642049	Arahy.19	120069810	120078211	-	Arahy.KN9S33	ADP-ribosylation factor GTPase-activating protein AGD10
Dry weight	AX-177642049	Arahy.19	120078361	120078721	-	Arahy.PU4PH6	ADP-ribosylation factor GTPase-activating protein AGD10; IPR001164 (Arf GTPase activating protein); GO:0008060 (ARF GTPase activator activity), GO:0008270 (zinc ion binding), GO:0032312 (regulation of ARF GTPase activity)
Dry weight	AX-177642049	Arahy.19	120100772	120104797	+	Arahy.4568JG	sieve element occlusion protein; IPR027942 (Sieve element occlusion, N-terminal), IPR027944 (Sieve element occlusion, C-terminal)
Dry weight	AX-177642049	Arahy.19	120177591	120179733	+	Arahy.TR6CUS	DNA binding protein, putative n=1 Tax=Ricinus communis RepID=B9REN7_RICCO; IPR003656 (Zinc finger, BED-type predicted), IPR007021 (Domain of unknown function DUF659), IPR012337 (Ribonuclease H-like domain); GO:0003676 (nucleic acid binding), GO:0003677 (DNA binding)
Dry weight	AX-177642049	Arahy.19	120179910	120181233	+	Arahy.FWM2ZC	uncharacterized protein LOC102667450 Glycine max; IPR012337 (Ribonuclease H-like domain); GO:0003676 (nucleic acid binding)
Dry weight	AX-177642049	Arahy.19	120262163	120265675	-	Arahy.XNH8SK	Galactosyltransferase family protein
Dry weight	AX-177642049	Arahy.19	120316458	120321980	+	Arahy.MH6BRN	sieve element occlusion protein; IPR027942 (Sieve element occlusion, N-terminal)
Dry weight	AX-177642049	Arahy.19	120345605	120350312	-	Arahy.RPY2B8	ubiquitin carboxyl-terminal hydrolase; IPR001394 (Peptidase C19, ubiquitin carboxyl-terminal hydrolase); GO:0006511 (ubiquitin-dependent protein catabolic process)
Dry weight	AX-177642049	Arahy.19	120922818	120925039	-	Arahy.WU9FE7	receptor-like protein kinase 2; IPR001611 (Leucine-rich repeat); GO:0005515 (protein binding)
Dry weight	AX-177642049	Arahy.19	121015702	121018545	+	Arahy.YEWY3A	actin depolymerizing factor 6; IPR002108 (Actin-binding, cofilin/tropomyosin type), IPR017904 (ADF/Cofilin/Destrin); GO:0003779 (actin binding), GO:0005622 (intracellular), GO:0015629 (actin cytoskeleton), GO:0030042 (actin filament depolymerization)
Dry weight	AX-177642049	Arahy.19	121022370	121028200	+	Arahy.5JU8JU	Deoxyribodipyrimidine photo-lyase (DNA photolyase) (Photoreactivating enzyme) n=1 Tax=Phaeospirillum molischianum DSM 120 RepID=H8FVZ1_PHAMO; IPR002081 (Cryptochrome/DNA photolyase, class 1); GO:0003913 (DNA photolyase activity), GO:0006281 (DNA repair)
Dry weight	AX-177642049	Arahy.19	121048401	121051378	-	Arahy.MC8I1J	uncharacterized protein LOC102669844 Glycine max; IPR007021 (Domain of unknown function DUF659), IPR008906 (HAT dimerisation domain, C-terminal), IPR012337 (Ribonuclease H-like domain); GO:0003676 (nucleic acid binding), GO:0046983 (protein dimerization activity)
Dry weight	AX-177642049	Arahy.19	121138627	121139803	-	Arahy.H66LJ0	Polyprotein n=5 Tax=Citrus endogenous pararetrovirus RepID=V9QF33_9RETR
Dry weight	AX-177642049	Arahy.19	121330786	121333900	+	Arahy.H3HGUT	myb transcription factor; IPR009057 (Homeodomain-like); GO:0003677 (DNA binding), GO:0003682 (chromatin binding)
Dry weight	AX-177642049	Arahy.19	121442850	121446399	-	Arahy.WNG3H8	malate dehydrogenase; IPR001557 (L-lactate/malate dehydrogenase); GO:0003824 (catalytic activity), GO:0005975 (carbohydrate metabolic process), GO:0006108 (malate metabolic process), GO:0016491 (oxidoreductase activity), GO:0016615 (malate dehydrogenase activity), GO:0030060 (L-malate dehydrogenase activity), GO:0044262 (cellular carbohydrate metabolic process), GO:0055114 (oxidation-reduction pr…
Dry weight	AX-177642049	Arahy.19	121450963	121452436	-	Arahy.LQ64VS	Unknown protein
Dry weight	AX-177642049	Arahy.19	121452480	121455310	-	Arahy.GYV5V7	malate dehydrogenase; IPR001557 (L-lactate/malate dehydrogenase); GO:0003824 (catalytic activity), GO:0005975 (carbohydrate metabolic process), GO:0006108 (malate metabolic process), GO:0016491 (oxidoreductase activity), GO:0016615 (malate dehydrogenase activity), GO:0030060 (L-malate dehydrogenase activity), GO:0044262 (cellular carbohydrate metabolic process), GO:0055114 (oxidation-reduction pr…
Dry weight	AX-177642049	Arahy.19	121459349	121467049	+	Arahy.H4WAYU	Unknown protein
Dry weight	AX-177642049	Arahy.19	121503479	121503828	-	Arahy.HTZ8JA	probable methyltransferase PMT26-like Glycine max; IPR004159 (Putative S-adenosyl-L-methionine-dependent methyltransferase); GO:0008168 (methyltransferase activity)
Dry weight	AX-177642049	Arahy.19	121505989	121513106	+	Arahy.U8RPI8	DNA-directed RNA polymerase III subunit RPC3-like protein; IPR008806 (RNA polymerase III Rpc82, C -terminal), IPR013197 (RNA polymerase III subunit RPC82-related, helix-turn-helix); GO:0003677 (DNA binding), GO:0003899 (DNA-directed RNA polymerase activity)
Dry weight	AX-177642049	Arahy.19	121543424	121548225	+	Arahy.TV98JP	Pre-mRNA-splicing factor SLU7-like protein; IPR021715 (Pre-mRNA splicing Prp18-interacting factor)
Dry weight	AX-177642049	Arahy.19	121549874	121550450	-	Arahy.STCN49	DUF761 domain protein; IPR008480 (Protein of unknown function DUF761, plant)
Dry weight	AX-177642049	Arahy.19	121557979	121559335	-	Arahy.I10E3P	uncharacterized protein LOC100783533 Glycine max
Dry weight	AX-177642049	Arahy.19	121676312	121681654	+	Arahy.KT8NWR	ankyrin repeat-containing protein 2; IPR013083 (Zinc finger, RING/FYVE/PHD-type), IPR020683 (Ankyrin repeat-containing domain); GO:0005515 (protein binding), GO:0008270 (zinc ion binding)
Dry weight	AX-177642049	Arahy.19	121692115	121694639	+	Arahy.U13S56	uncharacterized protein LOC100803605 Glycine max; IPR006936 (Domain of unknown function DUF640)
Dry weight	AX-176819260	Arahy.20	65969801	65971886	+	Arahy.DEJ7H2	Cyclin-dependent kinase inhibitor family protein; IPR003175 (Cyclin-dependent kinase inhibitor); GO:0004861 (cyclin-dependent protein serine/threonine kinase inhibitor activity), GO:0005634 (nucleus), GO:0007050 (cell cycle arrest)
Dry weight	AX-176819260	Arahy.20	65976320	65976669	+	Arahy.D2UQDS	protein FAR1-RELATED SEQUENCE 5-like [Glycine max]; IPR007527 (Zinc finger, SWIM-type); GO:0008270 (zinc ion binding)
Dry weight	AX-176819260	Arahy.20	66027635	66030154	-	Arahy.JDS371	ubiquitin-protein ligase, cullin 4; IPR001373 (Cullin, N-terminal); GO:0006511 (ubiquitin-dependent protein catabolic process), GO:0031461 (cullin-RING ubiquitin ligase complex), GO:0031625 (ubiquitin protein ligase binding)
Dry weight	AX-176819260	Arahy.20	67217964	67221312	-	Arahy.6W2CKZ	glyceraldehyde-3-phosphate dehydrogenase C2; IPR020831 (Glyceraldehyde/Erythrose phosphate dehydrogenase family); GO:0006006 (glucose metabolic process), GO:0050661 (NADP binding), GO:0051287 (NAD binding), GO:0055114 (oxidation-reduction process)
Dry weight	AX-176819260	Arahy.20	67594313	67595410	+	Arahy.K5CIRV	SufS subfamily cysteine desulfurase; IPR015424 (Pyridoxal phosphate-dependent transferase); GO:0008152 (metabolic process)
Dry weight	AX-176819260	Arahy.20	67623604	67626501	+	Arahy.RY2JMZ	SufS subfamily cysteine desulfurase; IPR015424 (Pyridoxal phosphate-dependent transferase); GO:0003824 (catalytic activity), GO:0008152 (metabolic process), GO:0030170 (pyridoxal phosphate binding)
Pod count	AX-176823743	Arahy.03	112141189	112145262	+	Arahy.HJ1545	serine/threonine dehydratase serine racemase; IPR001926 (Tryptophan synthase beta subunit-like PLP-dependent enzymes superfamily); GO:0006520 (cellular amino acid metabolic process), GO:0030170 (pyridoxal phosphate binding)
Pod count	AX-176823743	Arahy.03	112152947	112155718	-	Arahy.QW3B2M	Unknown protein
Pod count	AX-176823743	Arahy.03	112230348	112232967	+	Arahy.D8EMDP	replication protein A 70 kDa DNA-binding subunit D-like [Glycine max]; IPR012340 (Nucleic acid-binding, OB-fold)
Pod count	AX-176823743	Arahy.03	112338330	112347924	-	Arahy.I232SR	Protein kinase superfamily protein; IPR011009 (Protein kinase-like domain), IPR013210 (Leucine-rich repeat-containing N-terminal, type 2); GO:0004672 (protein kinase activity), GO:0005524 (ATP binding), GO:0006468 (protein phosphorylation)
Pod count	AX-176823743	Arahy.03	112353976	112357763	-	Arahy.X9VCK3	Unknown protein
Pod count	AX-176803155	Arahy.05	35715124	35715867	-	Arahy.KSYJ7I	phytosulfokine 4 precursor; IPR009438 (Phytosulfokine); GO:0005576 (extracellular region), GO:0008083 (growth factor activity), GO:0008283 (cell proliferation)
Pod count	AX-176803155	Arahy.05	35744869	35749751	+	Arahy.3DIB68	Peptidase M50 family protein
Pod count	AX-176803155	Arahy.05	35748815	35753897	-	Arahy.HI4HR4	Pyruvate kinase family protein; IPR001697 (Pyruvate kinase); GO:0000287 (magnesium ion binding), GO:0003824 (catalytic activity), GO:0004743 (pyruvate kinase activity), GO:0006096 (glycolysis), GO:0030955 (potassium ion binding)
Pod count	AX-176803155	Arahy.05	35786580	35791540	+	Arahy.V1YCRI	inositol-tetrakisphosphate 1-kinase 2-like isoform X1 [Glycine max]; IPR008656 (Inositol-tetrakisphosphate 1-kinase); GO:0000287 (magnesium ion binding), GO:0005524 (ATP binding), GO:0005622 (intracellular), GO:0032957 (inositol trisphosphate metabolic process), GO:0046872 (metal ion binding), GO:0047325 (inositol tetrakisphosphate 1-kinase activity)
Pod count	AX-176803155	Arahy.05	35791776	35819061	-	Arahy.3J1H0B	phosphotransferases, alcohol group as acceptor; binding; inositol or phosphatidylinositol kinases; IPR003152 (PIK-related kinase, FATC), IPR009076 (Rapamycin-binding domain), IPR011009 (Protein kinase-like domain), IPR014009 (PIK-related kinase), IPR016024 (Armadillo-type fold), IPR024585 (Domain of unknown function DUF3385, target of rapamycin protein), IPR026683 (Serine/threonine-protein kinase…
Pod count	AX-176803155	Arahy.05	35991654	35991921	-	Arahy.NI5GPJ	Unknown protein
Pod count	AX-176803155	Arahy.05	35991927	35992857	-	Arahy.NBP004	Unknown protein
Pod count	AX-176803155	Arahy.05	35993855	35996620	-	Arahy.2Q65GK	myb-like protein X-like isoform X2 [Glycine max]
Pod count	AX-176803155	Arahy.05	36016579	36019770	-	Arahy.AE9D0W	receptor kinase 2; IPR002902 (Gnk2-homologous domain), IPR011009 (Protein kinase-like domain), IPR013320 (Concanavalin A-like lectin/glucanase, subgroup); GO:0004672 (protein kinase activity), GO:0004674 (protein serine/threonine kinase activity), GO:0005524 (ATP binding), GO:0006468 (protein phosphorylation)
Pod count	AX-176803155	Arahy.05	36019784	36023053	-	Arahy.XZQ3GI	receptor kinase 2; IPR002902 (Gnk2-homologous domain), IPR011009 (Protein kinase-like domain), IPR013320 (Concanavalin A-like lectin/glucanase, subgroup); GO:0004672 (protein kinase activity), GO:0004674 (protein serine/threonine kinase activity), GO:0005524 (ATP binding), GO:0006468 (protein phosphorylation)
Pod count	AX-176803155	Arahy.05	36024785	36037149	-	Arahy.RK9A58	receptor kinase 2; IPR011009 (Protein kinase-like domain); GO:0004672 (protein kinase activity), GO:0004674 (protein serine/threonine kinase activity), GO:0005524 (ATP binding), GO:0006468 (protein phosphorylation)
Pod count	AX-176821819	Arahy.14	33553235	33556952	-	Arahy.CPK3HX	unknown protein; Has 24 Blast hits to 24 proteins in 10 species: Archae - 0; Bacteria - 0; Metazoa - 0; Fungi - 0; Plants - 24; Viruses - 0; Other Eukaryotes - 0 (source: NCBI BLink).
Pod count	AX-176792912	Arahy.15	131507125	131510609	+	Arahy.555E9X	O-methyltransferase 1; IPR001077 (O-methyltransferase, family 2); GO:0008171 (O-methyltransferase activity)
Pod count	AX-176792912	Arahy.15	131574450	131575557	-	Arahy.K7MEI8	branched-chain amino acid aminotransferase; IPR001544 (Aminotransferase, class IV); GO:0003824 (catalytic activity), GO:0008152 (metabolic process)
Pod count	AX-176792912	Arahy.15	131575378	131577311	+	Arahy.B3S8NN	uncharacterized protein LOC102664163 isoform X7 [Glycine max]; IPR004252 (Probable transposase, Ptta/En/Spm, plant)
Pod count	AX-176792912	Arahy.15	131583422	131588656	+	Arahy.R2I5HX	probable peptide/nitrate transporter [Glycine max]; IPR000109 (Proton-dependent oligopeptide transporter family), IPR016196 (Major facilitator superfamily domain, general substrate transporter); GO:0005215 (transporter activity), GO:0006810 (transport), GO:0016020 (membrane)
Pod count	AX-176792912	Arahy.15	131613469	131613817	+	Arahy.KSCZ0Y	Unknown protein
Pod count	AX-176792912	Arahy.15	131666863	131667358	-	Arahy.CN16C1	hypothetical protein
Pod count	AX-176792912	Arahy.15	131683257	131687583	-	Arahy.U9G0PY	Got1/Sft2-like vescicle transport protein family; IPR007305 (Vesicle transport protein, Got1/SFT2-like); GO:0016192 (vesicle-mediated transport)
Pod count	AX-176792912	Arahy.15	131711517	131713912	-	Arahy.F95QRP	ABC transporter C family member 2-like isoform X3 [Glycine max]
Pod count	AX-176792912	Arahy.15	131718346	131721729	-	Arahy.370AXC	Cytochrome P450 superfamily protein; IPR001128 (Cytochrome P450); GO:0005506 (iron ion binding), GO:0020037 (heme binding), GO:0055114 (oxidation-reduction process)
RWC1	AX-147219057	Arahy.04	2787755	2789178	+	Arahy.ZL8YIT	Bifunctional inhibitor/lipid-transfer protein/seed storage 2S albumin superfamily protein; IPR016140 (Bifunctional inhibitor/plant lipid transfer protein/seed storage helical domain)
RWC1	AX-147219057	Arahy.04	2791888	2800602	-	Arahy.L83JF4	branchpoint-bridging protein-like isoform 1 [Glycine max]; IPR004087 (K Homology domain); GO:0003723 (RNA binding)
RWC1	AX-147219057	Arahy.04	2807991	2808303	+	Arahy.38UJZE	Histone superfamily protein; IPR001951 (Histone H4), IPR009072 (Histone-fold); GO:0000786 (nucleosome), GO:0003677 (DNA binding), GO:0005634 (nucleus), GO:0006334 (nucleosome assembly), GO:0046982 (protein heterodimerization activity)
RWC1	AX-147219057	Arahy.04	2813189	2816224	-	Arahy.HL5ANR	kinetochore-like protein; IPR008685 (Centromere protein Mis12); GO:0005634 (nucleus), GO:0007049 (cell cycle), GO:0007067 (mitosis)
RWC1	AX-147219057	Arahy.04	2821421	2822661	-	Arahy.SK12UP	serine/threonine-protein phosphatase 7 long form homolog [Glycine max]; IPR019557 (Aminotransferase-like, plant mobile domain)
RWC1	AX-147219057	Arahy.04	2823995	2834575	-	Arahy.61LQT8	purple acid phosphatase 15; IPR008963 (Purple acid phosphatase-like, N-terminal); GO:0003993 (acid phosphatase activity), GO:0046872 (metal ion binding)
RWC1	AX-147219057	Arahy.04	2840548	2844727	+	Arahy.XUW287	Sec23/Sec24 protein transport family protein; IPR002035 (von Willebrand factor, type A), IPR006895 (Zinc finger, Sec23/Sec24-type), IPR006896 (Sec23/Sec24, trunk domain), IPR006900 (Sec23/Sec24, helical domain), IPR007123 (Gelsolin domain), IPR012990 (Sec23/Sec24 beta-sandwich); GO:0006886 (intracellular protein transport), GO:0006888 (ER to Golgi vesicle-mediated transport), GO:0008270 (zinc ion…
RWC1	AX-147219057	Arahy.04	2855134	2862065	+	Arahy.YNH2A3	T-complex protein 11; IPR008862 (T-complex 11)
RWC1	AX-147219057	Arahy.04	2862885	2870921	-	Arahy.V2A8TE	["ATP-dependent DNA helicase RecQ family protein; IPR004589 (DNA helicase, ATP-dependent, RecQ type), IPR011991 (Winged helix-turn-helix DNA-binding domain), IPR027417 (P-loop containing nucleoside triphosphate hydrolase); GO:0000166 (nucleotide binding), GO:0003676 (nucleic acid binding), GO:0003824 (catalytic activity), GO:0004386 (helicase activity), GO:0005524 (ATP binding), GO:0005622 (intra…
RWC1	AX-147219057	Arahy.04	2878155	2882708	+	Arahy.DFQ1AC	Phosphomethylpyrimidine kinase/thiamin-phosphate pyrophosphorylase n=5 Tax=Andropogoneae RepID=Q2UVH9_MAIZE; IPR003733 (Thiamine phosphate synthase), IPR013749 (Phosphomethylpyrimidine kinase type-1); GO:0003824 (catalytic activity), GO:0004789 (thiamine-phosphate diphosphorylase activity), GO:0008972 (phosphomethylpyrimidine kinase activity), GO:0009228 (thiamine biosynthetic process)
RWC1	AX-147219057	Arahy.04	2883201	2886791	-	Arahy.3ML67S	serine/threonine-protein kinase SRK2A-like [Glycine max]; IPR011009 (Protein kinase-like domain); GO:0004672 (protein kinase activity), GO:0004674 (protein serine/threonine kinase activity), GO:0005524 (ATP binding), GO:0006468 (protein phosphorylation)
RWC1	AX-147219057	Arahy.04	2902830	2909183	+	Arahy.PCQJ4V	transmembrane 9 superfamily member 3-like [Glycine max]; IPR004240 (Nonaspanin (TM9SF)), IPR010241 (Ferredoxin [2Fe-2S], plant), IPR012675 (Beta-grasp domain); GO:0009055 (electron carrier activity), GO:0016021 (integral component of membrane), GO:0022900 (electron transport chain), GO:0051536 (iron-sulfur cluster binding)
RWC1	AX-147219057	Arahy.04	2908193	2913657	-	Arahy.GMF3XI	MLO-like protein 4-like [Glycine max]; IPR004326 (Mlo-related protein); GO:0006952 (defense response), GO:0016021 (integral component of membrane)
RWC1	AX-147219057	Arahy.04	2914766	2923180	+	Arahy.NJG8XE	phospholipase D P2; IPR000008 (C2 domain), IPR015679 (Phospholipase D family), IPR024632 (Phospholipase D, C-terminal); GO:0003824 (catalytic activity), GO:0005515 (protein binding), GO:0008152 (metabolic process)
RWC1	AX-147219057	Arahy.04	2924731	2926669	-	Arahy.IXY6UZ	DnaJ domain ; Myb-like DNA-binding domain; IPR001623 (DnaJ domain), IPR009057 (Homeodomain-like); GO:0003677 (DNA binding), GO:0003682 (chromatin binding)
RWC1	AX-147219057	Arahy.04	2940022	2943531	+	Arahy.BCF1Q0	bZIP family transcription factor; IPR004827 (Basic-leucine zipper domain); GO:0003700 (sequence-specific DNA binding transcription factor activity), GO:0043565 (sequence-specific DNA binding)
RWC1	AX-147219057	Arahy.04	2944062	2947881	-	Arahy.W8KXBE	COBRA-like protein 4-like [Glycine max]; IPR006918 (COBRA, plant); GO:0010215 (cellulose microfibril organization), GO:0016049 (cell growth), GO:0031225 (anchored component of membrane)
RWC1	AX-147219057	Arahy.04	2948046	2951008	-	Arahy.UJ0XJV	Nucleic acid binding protein, putative n=1 Tax=Ricinus communis RepID=B9SSP5_RICCO; IPR013087 (Zinc finger C2H2-type/integrase DNA-binding domain); GO:0003676 (nucleic acid binding), GO:0046872 (metal ion binding)
RWC1	AX-147219057	Arahy.04	2952869	2953931	-	Arahy.P47HRA	Protein kinase superfamily protein; IPR011009 (Protein kinase-like domain), IPR013320 (Concanavalin A-like lectin/glucanase, subgroup); GO:0004672 (protein kinase activity), GO:0004674 (protein serine/threonine kinase activity), GO:0005524 (ATP binding), GO:0006468 (protein phosphorylation)
RWC1	AX-147219057	Arahy.04	2968101	2969592	+	Arahy.ABQ1RQ	TCP family transcription factor; IPR005333 (Transcription factor, TCP)
RWC1	AX-147219057	Arahy.04	2975049	2978326	-	Arahy.0E87YT	protein EI24 homolog isoform X1 [Glycine max]; IPR009890 (Etoposide-induced 2.4)
RWC1	AX-147219057	Arahy.04	2978988	2987632	-	Arahy.VVKD7C	magnesium transporter NIPA2-like isoform X1 [Glycine max]; IPR008521 (Magnesium transporter NIPA); GO:0015095 (magnesium ion transmembrane transporter activity), GO:0015693 (magnesium ion transport), GO:0016020 (membrane)
RWC1	AX-147219057	Arahy.04	2993155	2999285	+	Arahy.FJZE1E	ribosome biogenesis protein BOP1 homolog [Glycine max]; IPR012953 (BOP1, N-terminal domain), IPR015943 (WD40/YVTN repeat-like-containing domain), IPR028598 (WD repeat BOP1/Erb1); GO:0005515 (protein binding), GO:0006364 (rRNA processing), GO:0042254 (ribosome biogenesis)
RWC1	AX-147219057	Arahy.04	3000300	3004384	+	Arahy.3Q8GGF	ATP phosphoribosyl transferase 2; IPR001348 (ATP phosphoribosyltransferase HisG); GO:0000105 (histidine biosynthetic process), GO:0000287 (magnesium ion binding), GO:0003879 (ATP phosphoribosyltransferase activity), GO:0005737 (cytoplasm)
RWC1	AX-147219057	Arahy.04	3004563	3006574	-	Arahy.MKF9WG	Iron-sulfur cluster assembly protein n=1 Tax=Coccomyxa subellipsoidea C-169 RepID=I0Z8L0_9CHLO; IPR001075 (NIF system FeS cluster assembly, NifU, C-terminal); GO:0005506 (iron ion binding), GO:0016226 (iron-sulfur cluster assembly), GO:0051536 (iron-sulfur cluster binding)
RWC1	AX-147219057	Arahy.04	3007664	3008363	-	Arahy.4HSG2Y	unknown protein; Has 286 Blast hits to 266 proteins in 81 species: Archae - 2; Bacteria - 25; Metazoa - 90; Fungi - 19; Plants - 78; Viruses - 4; Other Eukaryotes - 68 (source: NCBI BLink).
RWC1	AX-147219057	Arahy.04	3009812	3012753	+	Arahy.D6FTCL	Coiled-coil domain-containing protein 47 n=3 Tax=Otophysi RepID=CCD47_DANRE; IPR012879 (Protein of unknown function DUF1682)
RWC1	AX-147219057	Arahy.04	3014077	3014962	+	Arahy.5S2G3K	Lactoylglutathione lyase / glyoxalase I family protein; IPR025870 (Glyoxalase-like domain)
RWC1	AX-147219057	Arahy.04	3019265	3020092	+	Arahy.VPW5NJ	Lactoylglutathione lyase / glyoxalase I family protein; IPR004360 (Glyoxalase/fosfomycin resistance/dioxygenase domain)
RWC1	AX-147219057	Arahy.04	3019429	3025987	-	Arahy.8IGA7D	Ion channel DMI1 n=23 Tax=Papilionoideae RepID=DMI1_MEDTR; IPR010420 (CASTOR/POLLUX/SYM8 ion channels)
RWC1	AX-147219057	Arahy.04	3042095	3047064	+	Arahy.WRM861	evolutionarily conserved C-terminal region 11; IPR007275 (YTH domain)
RWC1	AX-147219057	Arahy.04	3047896	3050815	+	Arahy.BAUB6M	Pseudouridine synthase family protein; IPR001406 (Pseudouridine synthase I, TruA), IPR020103 (Pseudouridine synthase, catalytic domain); GO:0001522 (pseudouridine synthesis), GO:0003723 (RNA binding), GO:0009451 (RNA modification), GO:0009982 (pseudouridine synthase activity)
RWC1	AX-147219057	Arahy.04	3051040	3055608	-	Arahy.JZ48ZW	bromodomain-containing protein 4B-like isoform X2 [Glycine max]; IPR001487 (Bromodomain); GO:0005515 (protein binding)
RWC1	AX-147219057	Arahy.04	3057591	3058248	+	Arahy.22A3IK	Protein of unknown function (DUF679); IPR007770 (Protein of unknown function DUF679)
RWC1	AX-147219057	Arahy.04	3060184	3063677	-	Arahy.IA1MHA	ATP binding/protein serine/threonine kinase [Glycine max]; IPR001611 (Leucine-rich repeat), IPR003591 (Leucine-rich repeat, typical subtype), IPR011009 (Protein kinase-like domain), IPR013210 (Leucine-rich repeat-containing N-terminal, type 2); GO:0004672 (protein kinase activity), GO:0004674 (protein serine/threonine kinase activity), GO:0005515 (protein binding), GO:0005524 (ATP binding), GO:00…
RWC1	AX-147219057	Arahy.04	3074649	3075801	+	Arahy.JG1AIX	unknown protein
RWC1	AX-147219057	Arahy.04	3075402	3082095	-	Arahy.DF5EKV	MACPF domain-containing protein At4g24290-like isoform X4 [Glycine max]; IPR020864 (Membrane attack complex component/perforin (MACPF) domain)
RWC1	AX-147219057	Arahy.04	3084280	3084607	+	Arahy.V5JGY8	uncharacterized protein LOC102666599 [Glycine max]
RWC1	AX-147219057	Arahy.04	3085797	3087431	+	Arahy.Q26GNQ	Octicosapeptide/Phox/Bem1p family protein; IPR000270 (Phox/Bem1p); GO:0005515 (protein binding)
RWC1	AX-147219057	Arahy.04	3086394	3092560	-	Arahy.3T3M0P	heat shock protein 70; IPR013126 (Heat shock protein 70 family)
RWC1	AX-147219057	Arahy.04	3093051	3093520	-	Arahy.AN2WGH	shaggy-like protein kinase 41
RWC1	AX-147219130	Arahy.04	3425175	3429614	-	Arahy.1CD59K	ankyrin repeat-containing protein [Glycine max]; IPR020683 (Ankyrin repeat-containing domain), IPR026961 (PGG domain), IPR027001 (Caskin/Ankyrin repeat-containing protein); GO:0005515 (protein binding)
RWC1	AX-147219130	Arahy.04	3430662	3435256	-	Arahy.YDF97G	RING/FYVE/PHD zinc finger superfamily protein; IPR011016 (Zinc finger, RING-CH-type), IPR013083 (Zinc finger, RING/FYVE/PHD-type); GO:0008270 (zinc ion binding)
RWC1	AX-147219130	Arahy.04	3437589	3437919	-	Arahy.5CN7KR	hypothetical protein
RWC1	AX-147219130	Arahy.04	3445818	3449747	-	Arahy.96HG27	1-deoxy-D-xylulose 5-phosphate synthase 1; IPR005477 (Deoxyxylulose-5-phosphate synthase), IPR009014 (Transketolase, C-terminal/Pyruvate-ferredoxin oxidoreductase, domain II); GO:0003824 (catalytic activity), GO:0008152 (metabolic process), GO:0008661 (1-deoxy-D-xylulose-5-phosphate synthase activity), GO:0016114 (terpenoid biosynthetic process)
RWC1	AX-147219130	Arahy.04	3460396	3466318	+	Arahy.M2TLIU	squamosa promoter binding protein-like 7; IPR004333 (Transcription factor, SBP-box); GO:0003677 (DNA binding), GO:0005634 (nucleus)
RWC1	AX-147219130	Arahy.04	3475675	3479725	+	Arahy.5QB4T4	sugar transporter 2; IPR005828 (General substrate transporter), IPR016196 (Major facilitator superfamily domain, general substrate transporter); GO:0016021 (integral component of membrane), GO:0022857 (transmembrane transporter activity), GO:0055085 (transmembrane transport)
RWC1	AX-147219130	Arahy.04	3491743	3496099	+	Arahy.ZQT8RJ	WD-40 repeat family protein; IPR015943 (WD40/YVTN repeat-like-containing domain); GO:0005515 (protein binding)
RWC1	AX-147219130	Arahy.04	3520066	3525988	+	Arahy.8B0AQ5	inosine-uridine preferring nucleoside hydrolase family protein; IPR001910 (Inosine/uridine-preferring nucleoside hydrolase domain), IPR023186 (Inosine/uridine-preferring nucleoside hydrolase)
RWC1	AX-147219130	Arahy.04	3530289	3532870	-	Arahy.2E9LMX	histidine phosphotransfer protein 6; IPR008207 (Signal transduction histidine kinase, phosphotransfer (Hpt) domain); GO:0000160 (phosphorelay signal transduction system), GO:0004871 (signal transducer activity)
RWC1	AX-147219130	Arahy.04	3537669	3538934	-	Arahy.9R7FJH	prolyl 4-hydroxylase subunit alpha-like protein
RWC1	AX-147219130	Arahy.04	3539336	3542109	-	Arahy.N9YH96	Protein kinase superfamily protein; IPR011009 (Protein kinase-like domain), IPR013320 (Concanavalin A-like lectin/glucanase, subgroup); GO:0004672 (protein kinase activity), GO:0005524 (ATP binding), GO:0006468 (protein phosphorylation)
RWC1	AX-147219130	Arahy.04	3549747	3556369	-	Arahy.QBL01D	chromodomain-helicase-DNA-binding protein 1-like isoform X2 [Glycine max]; IPR001650 (Helicase, C-terminal), IPR027417 (P-loop containing nucleoside triphosphate hydrolase); GO:0003676 (nucleic acid binding), GO:0004386 (helicase activity), GO:0005524 (ATP binding)
RWC1	AX-147219130	Arahy.04	3556882	3558804	-	Arahy.31BJMD	uncharacterized protein At4g15545-like isoform X1 [Glycine max]
RWC1	AX-147219130	Arahy.04	3593436	3594045	+	Arahy.XA6I97	uncharacterized protein LOC100820034 [Glycine max]; IPR028322 (Proline-rich nuclear receptor coactivator)
RWC1	AX-147219130	Arahy.04	3600343	3600910	+	Arahy.XZZ4TR	DUF679 domain membrane protein 2; IPR007770 (Protein of unknown function DUF679)
RWC1	AX-147219130	Arahy.04	3603688	3606279	-	Arahy.S9FSJL	endonuclease/exonuclease/phosphatase family protein; IPR005135 (Endonuclease/exonuclease/phosphatase)
RWC1	AX-147219130	Arahy.04	3607512	3611452	-	Arahy.SWT1V1	putative E3 ubiquitin-protein ligase RF298-like isoform X1 [Glycine max]; IPR013083 (Zinc finger, RING/FYVE/PHD-type); GO:0005515 (protein binding), GO:0008270 (zinc ion binding)
RWC1	AX-147219130	Arahy.04	3612795	3614988	+	Arahy.SH255N	Cox19-like CHCH family protein; IPR009069 (Cysteine alpha-hairpin motif superfamily)
RWC1	AX-147219130	Arahy.04	3614211	3614937	-	Arahy.Y5A610	methionine sulfoxide reductase B 2; IPR011057 (Mss4-like), IPR028427 (Peptide methionine sulfoxide reductase); GO:0006979 (response to oxidative stress), GO:0030091 (protein repair), GO:0033743 (peptide-methionine (R)-S-oxide reductase activity), GO:0055114 (oxidation-reduction process)
RWC1	AX-147219130	Arahy.04	3621692	3631430	+	Arahy.I64MY8	SAC3/GANP/Nin1/mts3/eIF-3 p25 family; IPR005062 (SAC3/GANP/Nin1/mts3/eIF-3 p25)
RWC1	AX-147219130	Arahy.04	3631631	3635906	-	Arahy.I5K3IU	Protein phosphatase 2C family protein; IPR001932 (Protein phosphatase 2C (PP2C)-like domain), IPR015655 (Protein phosphatase 2C); GO:0003824 (catalytic activity), GO:0004722 (protein serine/threonine phosphatase activity), GO:0006470 (protein dephosphorylation)
RWC1	AX-147219130	Arahy.04	3645100	3646135	-	Arahy.9P1DNG	Adenosylmethionine decarboxylase family protein; IPR001985 (S-adenosylmethionine decarboxylase), IPR016067 (S-adenosylmethionine decarboxylase, core), IPR018167 (S-adenosylmethionine decarboxylase subgroup); GO:0004014 (adenosylmethionine decarboxylase activity), GO:0006597 (spermine biosynthetic process), GO:0008295 (spermidine biosynthetic process)
RWC1	AX-147219130	Arahy.04	3673998	3675069	+	Arahy.2RD29A	probable galacturonosyltransferase-like 4-like [Glycine max]; IPR002495 (Glycosyl transferase, family 8)
RWC1	AX-147219130	Arahy.04	3675339	3679640	-	Arahy.6S26PP	F-box/LRR protein; IPR001810 (F-box domain), IPR006553 (Leucine-rich repeat, cysteine-containing subtype); GO:0005515 (protein binding)
RWC1	AX-147219130	Arahy.04	3696933	3701727	+	Arahy.S3WFR9	Mo25 family protein; IPR013878 (Mo25-like); GO:0005488 (binding)
RWC1	AX-147219130	Arahy.04	3702231	3703650	+	Arahy.YGA72Z	BSD domain-containing protein; IPR005607 (BSD)
RWC1	AX-147219130	Arahy.04	3705340	3711332	-	Arahy.VR90R2	probable 2-oxoglutarate/Fe(II)-dependent dioxygenase-like [Glycine max]; IPR002283 (Isopenicillin N synthase), IPR026992 (Non-haem dioxygenase N-terminal domain), IPR027443 (Isopenicillin N synthase-like); GO:0005506 (iron ion binding), GO:0016491 (oxidoreductase activity), GO:0055114 (oxidation-reduction process)
RWC1	AX-147248780	Arahy.14	130598380	130598626	+	Arahy.RGV79Z	Disease resistance protein (TIR-NBS-LRR class) family; IPR000157 (Toll/interleukin-1 receptor homology (TIR) domain); GO:0005515 (protein binding), GO:0007165 (signal transduction)
RWC1	AX-147248780	Arahy.14	130607570	130620155	+	Arahy.27BWBV	disease resistance protein (TIR-NBS-LRR class), putative; IPR000157 (Toll/interleukin-1 receptor homology (TIR) domain), IPR000767 (Disease resistance protein), IPR001611 (Leucine-rich repeat), IPR027417 (P-loop containing nucleoside triphosphate hydrolase); GO:0005515 (protein binding), GO:0006952 (defense response), GO:0007165 (signal transduction), GO:0043531 (ADP binding)
RWC1	AX-147248780	Arahy.14	130620727	130628127	+	Arahy.QZS0X1	disease resistance protein (TIR-NBS-LRR class), putative; IPR000157 (Toll/interleukin-1 receptor homology (TIR) domain), IPR000767 (Disease resistance protein), IPR027417 (P-loop containing nucleoside triphosphate hydrolase); GO:0005515 (protein binding), GO:0006952 (defense response), GO:0007165 (signal transduction), GO:0043531 (ADP binding)
RWC1	AX-147248780	Arahy.14	130680303	130685516	+	Arahy.IB6E9K	disease resistance protein (TIR-NBS-LRR class), putative; IPR000157 (Toll/interleukin-1 receptor homology (TIR) domain), IPR000767 (Disease resistance protein), IPR027417 (P-loop containing nucleoside triphosphate hydrolase); GO:0005515 (protein binding), GO:0006952 (defense response), GO:0007165 (signal transduction), GO:0043531 (ADP binding)
RWC1	AX-147248780	Arahy.14	130695931	130700161	+	Arahy.Y7I7Z8	disease resistance protein (TIR-NBS-LRR class), putative; IPR000157 (Toll/interleukin-1 receptor homology (TIR) domain), IPR000767 (Disease resistance protein), IPR027417 (P-loop containing nucleoside triphosphate hydrolase); GO:0005515 (protein binding), GO:0006952 (defense response), GO:0007165 (signal transduction), GO:0043531 (ADP binding)
RWC1	AX-147248780	Arahy.14	130700816	130708241	-	Arahy.SC8724	ferric reduction oxidase 2; IPR013121 (Ferric reductase, NAD binding), IPR017927 (Ferredoxin reductase-type FAD-binding domain); GO:0016491 (oxidoreductase activity), GO:0055114 (oxidation-reduction process)
RWC1	AX-147248780	Arahy.14	130716010	130720242	+	Arahy.BW1AWE	disease resistance protein (TIR-NBS-LRR class), putative; IPR000157 (Toll/interleukin-1 receptor homology (TIR) domain), IPR000767 (Disease resistance protein), IPR027417 (P-loop containing nucleoside triphosphate hydrolase); GO:0005515 (protein binding), GO:0006952 (defense response), GO:0007165 (signal transduction), GO:0043531 (ADP binding)
RWC1	AX-147248780	Arahy.14	130720877	130727811	-	Arahy.Z1J6HG	ferric reduction oxidase 2; IPR013121 (Ferric reductase, NAD binding), IPR013130 (Ferric reductase transmembrane component-like domain), IPR017927 (Ferredoxin reductase-type FAD-binding domain); GO:0016491 (oxidoreductase activity), GO:0055114 (oxidation-reduction process)
RWC1	AX-147248780	Arahy.14	130727464	130728324	+	Arahy.27QVSF	Disease resistance protein (TIR-NBS-LRR class) family
RWC1	AX-147248780	Arahy.14	130746503	130751281	+	Arahy.EG26MQ	disease resistance protein (TIR-NBS-LRR class), putative; IPR000157 (Toll/interleukin-1 receptor homology (TIR) domain), IPR000767 (Disease resistance protein), IPR001611 (Leucine-rich repeat), IPR027417 (P-loop containing nucleoside triphosphate hydrolase); GO:0005515 (protein binding), GO:0006952 (defense response), GO:0007165 (signal transduction), GO:0043531 (ADP binding)
RWC1	AX-147248780	Arahy.14	130751860	130753568	-	Arahy.1V3YN0	ferric reduction oxidase 2
RWC1	AX-147248780	Arahy.14	130755777	130756751	+	Arahy.Q1WEA7	disease resistance protein (TIR-NBS-LRR class), putative; IPR000157 (Toll/interleukin-1 receptor homology (TIR) domain); GO:0005515 (protein binding), GO:0007165 (signal transduction)
RWC1	AX-147248780	Arahy.14	130756778	130759652	+	Arahy.59G75N	disease resistance protein (TIR-NBS-LRR class), putative; IPR000767 (Disease resistance protein), IPR027417 (P-loop containing nucleoside triphosphate hydrolase); GO:0006952 (defense response), GO:0043531 (ADP binding)
RWC1	AX-147248780	Arahy.14	130767997	130782688	+	Arahy.IZ5HKP	disease resistance protein (TIR-NBS-LRR class), putative; IPR000157 (Toll/interleukin-1 receptor homology (TIR) domain), IPR000767 (Disease resistance protein), IPR027417 (P-loop containing nucleoside triphosphate hydrolase); GO:0005515 (protein binding), GO:0006952 (defense response), GO:0007165 (signal transduction), GO:0043531 (ADP binding)
RWC1	AX-147248780	Arahy.14	130819138	130822340	+	Arahy.Q05SK2	disease resistance protein (TIR-NBS-LRR class), putative; IPR000767 (Disease resistance protein), IPR001611 (Leucine-rich repeat), IPR027417 (P-loop containing nucleoside triphosphate hydrolase); GO:0005515 (protein binding), GO:0006952 (defense response), GO:0043531 (ADP binding)
RWC1	AX-147248780	Arahy.14	130823750	130830102	-	Arahy.SV1BLK	ferric reduction oxidase 2; IPR013121 (Ferric reductase, NAD binding), IPR013130 (Ferric reductase transmembrane component-like domain), IPR017938 (Riboflavin synthase-like beta-barrel); GO:0016491 (oxidoreductase activity), GO:0055114 (oxidation-reduction process)
RWC1	AX-147248780	Arahy.14	130831976	130833416	-	Arahy.740L49	Protein kinase superfamily protein; IPR024788 (Malectin-like carbohydrate-binding domain)
RWC1	AX-147248780	Arahy.14	130835612	130841090	-	Arahy.FMT16N	transferring glycosyl group transferase; IPR006740 (Protein of unknown function DUF604)
RWC1	AX-147248780	Arahy.14	130874867	130878237	+	Arahy.D83LV0	U-box domain-containing protein 15-like [Glycine max]; IPR013083 (Zinc finger, RING/FYVE/PHD-type), IPR016024 (Armadillo-type fold); GO:0000151 (ubiquitin ligase complex), GO:0004842 (ubiquitin-protein ligase activity), GO:0005488 (binding), GO:0005515 (protein binding), GO:0016567 (protein ubiquitination)
RWC1	AX-147248780	Arahy.14	130893604	130894510	+	Arahy.LAK8DE	hypothetical protein; IPR015300 (DNA-binding pseudobarrel domain)
RWC1	AX-177643583	Arahy.18	127999528	128005259	-	Arahy.ZV0YIE	probable ADP-ribosylation factor GTPase-activating protein AGD14-like isoform X4 [Glycine max]; IPR001164 (Arf GTPase activating protein); GO:0008060 (ARF GTPase activator activity), GO:0008270 (zinc ion binding), GO:0032312 (regulation of ARF GTPase activity)
RWC1	AX-177643583	Arahy.18	128005686	128015149	-	Arahy.WIN44D	uncharacterized protein LOC100789801 isoform X2 [Glycine max]; IPR002999 (Tudor domain), IPR019542 (Enhancer of polycomb-like, N-terminal)
RWC1	AX-177643583	Arahy.18	128040393	128045128	+	Arahy.YQ853S	syntaxin-32-like [Glycine max]; IPR010989 (t-SNARE); GO:0005484 (SNAP receptor activity), GO:0005515 (protein binding), GO:0006886 (intracellular protein transport), GO:0016020 (membrane), GO:0016192 (vesicle-mediated transport)
RWC1	AX-177643583	Arahy.18	128041270	128049637	-	Arahy.22L7FB	Oxygen-evolving complex-related (ISS) n=1 Tax=Ostreococcus tauri RepID=Q00V85_OSTTA; IPR002683 (Photosystem II PsbP, oxygen evolving complex); GO:0005509 (calcium ion binding), GO:0009523 (photosystem II), GO:0009654 (photosystem II oxygen evolving complex), GO:0015979 (photosynthesis), GO:0019898 (extrinsic component of membrane)
RWC1	AX-177643583	Arahy.18	128083992	128086617	+	Arahy.7NC9IZ	CTC-interacting domain 6; IPR003892 (Ubiquitin system component Cue); GO:0005515 (protein binding)
RWC1	AX-177643583	Arahy.18	128100297	128107475	+	Arahy.B0I1EQ	DEAD-box ATP-dependent RNA helicase-like protein; IPR001650 (Helicase, C-terminal), IPR014001 (Helicase, superfamily 1/2, ATP-binding domain), IPR014014 (RNA helicase, DEAD-box type, Q motif), IPR027417 (P-loop containing nucleoside triphosphate hydrolase); GO:0003676 (nucleic acid binding), GO:0004386 (helicase activity), GO:0005524 (ATP binding), GO:0008026 (ATP-dependent helicase activity)
RWC1	AX-177643583	Arahy.18	128107763	128110683	+	Arahy.1A5XN9	dnaJ homolog subfamily B member 1-like [Glycine max]; IPR001623 (DnaJ domain), IPR002939 (Chaperone DnaJ, C-terminal); GO:0006457 (protein folding), GO:0051082 (unfolded protein binding)
RWC1	AX-177643583	Arahy.18	128120109	128125969	-	Arahy.8TMD5Z	SPOC domain / Transcription elongation factor S-II protein; IPR003618 (Transcription elongation factor S-II, central domain), IPR012921 (Spen paralogue and orthologue SPOC, C-terminal); GO:0005634 (nucleus), GO:0008270 (zinc ion binding)
RWC1	AX-177643583	Arahy.18	128179285	128186592	+	Arahy.MIQ9L3	RNA-dependent RNA polymerase 1; IPR007855 (RNA-dependent RNA polymerase, eukaryotic-type); GO:0003968 (RNA-directed RNA polymerase activity)
RWC1	AX-177643583	Arahy.18	128187917	128191815	+	Arahy.77V5P5	Protein phosphatase 2A regulatory B subunit family protein; IPR002554 (Protein phosphatase 2A, regulatory B subunit, B56), IPR016024 (Armadillo-type fold); GO:0000159 (protein phosphatase type 2A complex), GO:0005488 (binding), GO:0007165 (signal transduction), GO:0008601 (protein phosphatase type 2A regulator activity)
RWC1	AX-177643583	Arahy.18	128212372	128216569	+	Arahy.CQ5G6U	Protein phosphatase 2A regulatory B subunit family protein; IPR002554 (Protein phosphatase 2A, regulatory B subunit, B56), IPR016024 (Armadillo-type fold); GO:0000159 (protein phosphatase type 2A complex), GO:0005488 (binding), GO:0007165 (signal transduction), GO:0008601 (protein phosphatase type 2A regulator activity)
RWC1	AX-177643583	Arahy.18	128230019	128232441	+	Arahy.32TLHI	RING finger and CHY zinc finger protein; IPR008913 (Zinc finger, CHY-type), IPR017921 (Zinc finger, CTCHY-type); GO:0008270 (zinc ion binding)
RWC1	AX-177643583	Arahy.18	128232813	128242985	-	Arahy.N5YUQU	cyclin a2; 1; IPR014400 (Cyclin A/B/D/E); GO:0000079 (regulation of cyclin-dependent protein serine/threonine kinase activity), GO:0005634 (nucleus), GO:0010389 (regulation of G2/M transition of mitotic cell cycle), GO:0019901 (protein kinase binding), GO:0051726 (regulation of cell cycle)
RWC2	AX-147245281	Arahy.13	120155271	120161506	+	Arahy.XWK03B	tyrosyl-DNA phosphodiesterase-related; IPR008984 (SMAD/FHA domain), IPR010347 (Tyrosyl-DNA phosphodiesterase I), IPR014905 (HIP116, Rad5p N-terminal), IPR027415 (Tyrosyl-DNA phosphodiesterase C-terminal domain); GO:0003676 (nucleic acid binding), GO:0005515 (protein binding), GO:0005634 (nucleus), GO:0006281 (DNA repair), GO:0008081 (phosphoric diester hydrolase activity), GO:0008270 (zinc ion bi…
RWC2	AX-147245281	Arahy.13	120187850	120192369	+	Arahy.9Z02BP	protein SUPPRESSOR OF GENE SILENCING 3-like isoform X1 [Glycine max]; IPR005381 (Zinc finger-XS domain); GO:0031047 (gene silencing by RNA)
RWC2	AX-147245281	Arahy.13	120201555	120203410	+	Arahy.N3RGE8	uncharacterized protein LOC100807211 isoform X7 [Glycine max]; IPR008889 (VQ)
RWC2	AX-147245281	Arahy.13	120204930	120206051	+	Arahy.292F09	CLPTM1-like membrane protein cnrB-like [Glycine max]
RWC2	AX-147245281	Arahy.13	120220276	120224943	-	Arahy.H71TAS	calcium-dependent protein kinase 2; IPR011009 (Protein kinase-like domain), IPR011992 (EF-hand domain pair); GO:0004672 (protein kinase activity), GO:0004674 (protein serine/threonine kinase activity), GO:0005509 (calcium ion binding), GO:0005524 (ATP binding), GO:0006468 (protein phosphorylation)
RWC2	AX-147245281	Arahy.13	120305781	120311455	+	Arahy.9169VS	C3HC4-type RING zinc finger protein; IPR013083 (Zinc finger, RING/FYVE/PHD-type); GO:0005515 (protein binding), GO:0008270 (zinc ion binding), GO:0046872 (metal ion binding)
RWC2	AX-147245281	Arahy.13	120314381	120316517	-	Arahy.0KDF2J	myb transcription factor; IPR009057 (Homeodomain-like); GO:0003677 (DNA binding), GO:0003682 (chromatin binding)
RWC2	AX-147245281	Arahy.13	120354500	120354885	-	Arahy.SFV8KV	Unknown protein
RWC2	AX-147245281	Arahy.13	120356981	120361167	-	Arahy.M16IE8	Sec14p-like phosphatidylinositol transfer family protein; IPR001071 (Cellular retinaldehyde binding/alpha-tocopherol transport), IPR009038 (GOLD), IPR011074 (CRAL/TRIO, N-terminal domain); GO:0005215 (transporter activity), GO:0005622 (intracellular), GO:0006810 (transport), GO:0016021 (integral component of membrane)
RWC2	AX-147245281	Arahy.13	120361411	120363937	+	Arahy.L1Q7MY	DUF1764 domain protein; IPR013885 (Protein of unknown function DUF1764, eukaryotic)
RWC2	AX-147245281	Arahy.13	120375262	120375934	+	Arahy.M354EZ	Unknown protein
RWC2	AX-177638932	Arahy.07	66816173	66824082	-	Arahy.3D8JQZ	Unknown protein
RWC2	AX-177638932	Arahy.07	66865146	66867677	-	Arahy.2WQJ7Q	MATE efflux family protein; IPR002528 (Multi antimicrobial extrusion protein); GO:0006855 (drug transmembrane transport), GO:0015238 (drug transmembrane transporter activity), GO:0015297 (antiporter activity), GO:0016020 (membrane), GO:0055085 (transmembrane transport)
RWC2	AX-177638932	Arahy.07	66884896	66891860	-	Arahy.5UJ4FC	sucrose transporter 4; IPR005989 (Sucrose/H+ symporter, plant); GO:0005887 (integral component of plasma membrane), GO:0008515 (sucrose transmembrane transporter activity), GO:0015770 (sucrose transport)
RWC2	AX-177638932	Arahy.07	66903141	66905687	+	Arahy.60DFDF	myo-inositol oxygenase 2; IPR007828 (Inositol oxygenase); GO:0005506 (iron ion binding), GO:0005737 (cytoplasm), GO:0019310 (inositol catabolic process), GO:0050113 (inositol oxygenase activity), GO:0055114 (oxidation-reduction process)
RWC2	AX-177638932	Arahy.07	66909659	66930503	+	Arahy.5B2J8N	Unknown protein
RWC2	AX-177638932	Arahy.07	66932748	66935292	+	Arahy.TT4I2S	myo-inositol oxygenase 4; IPR007828 (Inositol oxygenase); GO:0005506 (iron ion binding), GO:0005737 (cytoplasm), GO:0019310 (inositol catabolic process), GO:0050113 (inositol oxygenase activity), GO:0055114 (oxidation-reduction process)
RWC2	AX-177638932	Arahy.07	66939677	66942113	+	Arahy.L7EMJP	myo-inositol oxygenase 2; IPR007828 (Inositol oxygenase); GO:0005506 (iron ion binding), GO:0005737 (cytoplasm), GO:0019310 (inositol catabolic process), GO:0050113 (inositol oxygenase activity), GO:0055114 (oxidation-reduction process)
RWC2	AX-177638932	Arahy.07	67011509	67014197	+	Arahy.30QA0S	myo-inositol oxygenase 4; IPR007828 (Inositol oxygenase); GO:0005506 (iron ion binding), GO:0005737 (cytoplasm), GO:0019310 (inositol catabolic process), GO:0050113 (inositol oxygenase activity), GO:0055114 (oxidation-reduction process)
RWC2	AX-177638932	Arahy.07	67028054	67030447	+	Arahy.QR9PB3	sucrose transporter 2
RWC2	AX-177638932	Arahy.07	67050461	67050856	+	Arahy.ZZZ0YY	putative cyclin-D6-1-like [Glycine max]
SLA1	AX-177639510	Arahy.20	109367825	109368430	+	Arahy.RG5XV3	myosin XI B; IPR001609 (Myosin head, motor domain), IPR027417 (P-loop containing nucleoside triphosphate hydrolase); GO:0003774 (motor activity), GO:0005524 (ATP binding), GO:0016459 (myosin complex)
SLA1	AX-177639510	Arahy.20	109487580	109492506	-	Arahy.P2449T	iron-sulfur cluster assembly protein IscA; IPR000361 (FeS cluster biogenesis), IPR016092 (FeS cluster insertion protein); GO:0005198 (structural molecule activity), GO:0016226 (iron-sulfur cluster assembly), GO:0051536 (iron-sulfur cluster binding)
SLA1	AX-177639510	Arahy.20	109505628	109507256	-	Arahy.BN00BV	uricase-2 isozyme 2 [Glycine max]; IPR002042 (Uricase)
SLA1	AX-177639510	Arahy.20	109552936	109553941	-	Arahy.X806TD	DNAJ homologue 3; IPR001305 (Heat shock protein DnaJ, cysteine-rich domain); GO:0031072 (heat shock protein binding), GO:0051082 (unfolded protein binding)
SLA1	AX-177639510	Arahy.20	109625893	109634391	+	Arahy.5Q0VV8	DNA binding protein, putative n=1 Tax=Ricinus communis RepID=B9REN7_RICCO; IPR003656 (Zinc finger, BED-type predicted), IPR007021 (Domain of unknown function DUF659), IPR008906 (HAT dimerisation domain, C-terminal), IPR012337 (Ribonuclease H-like domain); GO:0003676 (nucleic acid binding), GO:0003677 (DNA binding), GO:0046983 (protein dimerization activity)
Supplemental Table 3 Candidate genes surrounding the significant QTLs
